# Supplementary material for: Ethyl trans-12-(pyridin-4-yl)-9,10-ethano­anthracene-11-carboxyl­ate
Source: Acta Crystallogr Sect E Struct Rep Online. 2014 Apr 2;70(Pt 5):o512. doi: 10.1107/S1600536814006588 (PMC4011267; doi:10.1107/S1600536814006588)
Supplement: Supplementary file 1 [file e-70-0o512-sup1.cif]

##############################################################################
#                                                                            #
# This CIF contains the data in a paper accepted for publication in          #
# Acta Crystallographica Section E. It conforms to the requirements of       #
# Notes for Authors for Acta Crystallographica Section E, and has been       #
# peer reviewed under the auspices of the IUCr Commission on Journals.       #
#                                                                            #
# Full details of the Crystallographic Information File format               #
# are given in the paper "The Crystallographic Information File (CIF):       #
# a New Standard Archive File for Crystallography" by S. R. Hall, F. H.      #
# Allen and I. D. Brown [Acta Cryst. (1991), A47, 655-685].                  #
#                                                                            #
# The current version of the core CIF dictionary is obtainable from          #
# ftp://ftp.iucr.org/pub/cif_core.dic.                                       #
#                                                                            #
# Software is freely available for graphical display of the structure(s)     #
# in this CIF. For information consult the CIF software page                 #
# http://www.iucr.org/resources/cif/software.                                #
#                                                                            #
# This file may be used for bona fide research purposes within the           #
# scientific community so long as proper attribution is given to the journal # 
# article from which it was obtained.                                        #
#                                                                            #
##############################################################################
data_I
_audit_creation_method     SHELXL-97
_database_code_depnum_ccdc_archive     'CCDC 993524'
_chemical_name_systematic     ?
_chemical_name_common
;
Ethyl <i>trans</i>-12-(pyridin-4-yl)-9,10-ethanoanthracene-11-carboxylate
;
_chemical_formula_moiety     'C24 H21 N O2'
_chemical_formula_sum     'C24 H21 N O2'
_chemical_formula_iupac     'C24 H21 N O2'
_chemical_formula_weight     355.42
_chemical_melting_point     ?
_symmetry_cell_setting     monoclinic
_symmetry_space_group_name_H-M     'P 21/c'
_symmetry_space_group_name_hall     '-P 2ybc'
loop_
    _symmetry_equiv_pos_as_xyz
    'x, y, z'
    '-x, y+1/2, -z+1/2'
    '-x, -y, -z'
    'x, -y-1/2, z-1/2'
_cell_length_a     10.1733(19)
_cell_length_b     11.156(2)
_cell_length_c     16.361(3)
_cell_angle_alpha     90.00
_cell_angle_beta     90.877(3)
_cell_angle_gamma     90.00
_cell_volume     1856.6(6)
_cell_formula_units_Z     4
_cell_measurement_reflns_used     9754
_cell_measurement_theta_min     2.21
_cell_measurement_theta_max     26.00
_cell_measurement_temperature     298(2)
_exptl_crystal_description     'block'
_exptl_crystal_colour     'colourless'
_exptl_crystal_size_max     0.40
_exptl_crystal_size_mid     0.38
_exptl_crystal_size_min     0.20
_exptl_crystal_density_diffrn     1.272
_exptl_crystal_density_meas     ?
_exptl_crystal_density_method     'not measured'
_exptl_crystal_F_000     752
_exptl_absorpt_coefficient_mu     0.081
_exptl_absorpt_correction_type     multi-scan
_exptl_absorpt_process_details
                               '(<i>CrysAlis PRO</i>; Oxford Diffraction, 2010)'
_exptl_absorpt_correction_T_min     0.9685
_exptl_absorpt_correction_T_max     0.9841
_exptl_special_details     ?
_diffrn_ambient_temperature     298(2)
_diffrn_radiation_type     MoK\a
_diffrn_radiation_wavelength     0.71073
_diffrn_radiation_source     'fine-focus sealed tube'
_diffrn_radiation_monochromator     graphite
_diffrn_measurement_device_type     'Oxford Diffraction Xcalibur Eos'
_diffrn_measurement_method     '\w'
_diffrn_detector_area_resol_mean     15.9821
_diffrn_reflns_number     18677
_diffrn_reflns_av_R_equivalents     0.0270
_diffrn_reflns_av_sigmaI/netI     0.0192
_diffrn_reflns_theta_min     2.00
_diffrn_reflns_theta_max     26.05
_diffrn_reflns_theta_full     26.05
_diffrn_measured_fraction_theta_max     0.995
_diffrn_measured_fraction_theta_full     0.995
_diffrn_reflns_limit_h_min     -12
_diffrn_reflns_limit_h_max     12
_diffrn_reflns_limit_k_min     -13
_diffrn_reflns_limit_k_max     13
_diffrn_reflns_limit_l_min     -20
_diffrn_reflns_limit_l_max     20
_diffrn_standards_number     0
_diffrn_standards_interval_count     0
_diffrn_standards_interval_time     0
_diffrn_standards_decay_%     0
_refine_special_details
;
Refinement of <i>F</i>^2^ against ALL reflections. The weighted <i>R</i>-factor
<i>wR</i> and goodness of fit <i>S</i> are based on <i>F</i>^2^, conventional
<i>R</i>-factors <i>R</i> are based on <i>F</i>, with <i>F</i> set to zero for
negative <i>F</i>^2^. The threshold expression of <i>F</i>^2^ >
\s(<i>F</i>^2^) is used only for calculating <i>R</i>-factors(gt) <i>etc</i>.
and is not relevant to the choice of reflections for refinement.
<i>R</i>-factors based on <i>F</i>^2^ are statistically about twice as large
as those based on <i>F</i>, and <i>R</i>- factors based on ALL data will be
even larger.
;
_reflns_number_total     3664
_reflns_number_gt     3105
_reflns_threshold_expression     I>2\s(I)
_refine_ls_structure_factor_coef     Fsqd
_refine_ls_matrix_type     full
_refine_ls_R_factor_all     0.0542
_refine_ls_R_factor_gt     0.0461
_refine_ls_wR_factor_gt     0.1121
_refine_ls_wR_factor_ref     0.1180
_refine_ls_goodness_of_fit_ref     1.054
_refine_ls_restrained_S_all     1.054
_refine_ls_number_reflns     3664
_refine_ls_number_parameters     245
_refine_ls_number_restraints     0
_refine_ls_hydrogen_treatment     constr
_refine_ls_weighting_scheme     calc
_refine_ls_weighting_details
         'calc w=1/[\s^2^(Fo^2^)+(0.0561P)^2^+0.4341P] where P=(Fo^2^+2Fc^2^)/3'
_atom_sites_solution_hydrogens     geom
_atom_sites_solution_primary     direct
_atom_sites_solution_secondary     difmap
_refine_ls_shift/su_max     0.000
_refine_ls_shift/su_mean     0.000
_refine_diff_density_max     0.170
_refine_diff_density_min     -0.245
_refine_ls_extinction_method     none
_refine_ls_extinction_coef     ?
loop_
    _atom_type_symbol
    _atom_type_description
    _atom_type_scat_dispersion_real
    _atom_type_scat_dispersion_imag
    _atom_type_scat_source
    'C' 'C' 0.0033 0.0016
                         'International Tables Vol C Tables 4.2.6.8 and 6.1.1.4'
    'H' 'H' 0.0000 0.0000
                         'International Tables Vol C Tables 4.2.6.8 and 6.1.1.4'
    'N' 'N' 0.0061 0.0033
                         'International Tables Vol C Tables 4.2.6.8 and 6.1.1.4'
    'O' 'O' 0.0106 0.0060
                         'International Tables Vol C Tables 4.2.6.8 and 6.1.1.4'
_computing_data_collection     'CrysAlis CCD (Oxford  Diffraction, 2010)'
_computing_cell_refinement     'CrysAlis RED (Oxford  Diffraction, 2010)'
_computing_data_reduction     'CrysAlis RED (Oxford  Diffraction, 2010)'
_computing_structure_solution     '<i>SHELXS97</i> (Sheldrick, 2008)'
_computing_structure_refinement     '<i>SHELXL97</i> (Sheldrick, 2008)'
_computing_molecular_graphics     '<i>ORTEP-3 for Windows</i> (Farrugia, 2012)'
_computing_publication_material     '<i>PLATON</i> (Spek, 2009)'
loop_
    _atom_site_type_symbol
    _atom_site_label
    _atom_site_fract_x
    _atom_site_fract_y
    _atom_site_fract_z
    _atom_site_U_iso_or_equiv
    _atom_site_adp_type
    _atom_site_calc_flag
    _atom_site_refinement_flags
    _atom_site_occupancy
    _atom_site_symmetry_multiplicity
    _atom_site_disorder_assembly
    _atom_site_disorder_group
    C C1 0.59145(13) 0.92171(12) 0.85231(8) 0.0392(3) Uani d . 1 1 . .
    C C2 0.46282(15) 0.90612(15) 0.82600(10) 0.0502(4) Uani d . 1 1 . .
    H H2 0.4091 0.8500 0.8510 0.060 Uiso calc R 1 1 . .
    C C3 0.41498(17) 0.97553(18) 0.76167(12) 0.0649(5) Uani d . 1 1 . .
    H H3 0.3289 0.9652 0.7430 0.078 Uiso calc R 1 1 . .
    C C4 0.49392(19) 1.05918(18) 0.72543(11) 0.0685(5) Uani d . 1 1 . .
    H H4 0.4610 1.1050 0.6823 0.082 Uiso calc R 1 1 . .
    C C5 0.62142(17) 1.07578(16) 0.75239(10) 0.0565(4) Uani d . 1 1 . .
    H H5 0.6739 1.1334 0.7280 0.068 Uiso calc R 1 1 . .
    C C6 0.67128(14) 1.00685(13) 0.81564(8) 0.0407(3) Uani d . 1 1 . .
    C C7 0.80801(13) 1.01204(13) 0.85311(9) 0.0406(3) Uani d . 1 1 . .
    H H7 0.8639 1.0697 0.8248 0.049 Uiso calc R 1 1 . .
    C C8 0.79534(12) 1.04310(11) 0.94622(8) 0.0354(3) Uani d . 1 1 . .
    H H8 0.8826 1.0330 0.9715 0.042 Uiso calc R 1 1 . .
    C C9 0.70331(12) 0.95000(12) 0.98565(8) 0.0341(3) Uani d . 1 1 . .
    H H9 0.6244 0.9919 1.0039 0.041 Uiso calc R 1 1 . .
    C C10 0.66015(13) 0.85398(12) 0.92048(8) 0.0381(3) Uani d . 1 1 . .
    H H10 0.6035 0.7923 0.9440 0.046 Uiso calc R 1 1 . .
    C C11 0.78412(14) 0.80130(13) 0.88616(9) 0.0425(3) Uani d . 1 1 . .
    C C12 0.86419(14) 0.88680(14) 0.85040(9) 0.0442(3) Uani d . 1 1 . .
    C C13 0.98283(16) 0.85354(18) 0.81716(11) 0.0623(5) Uani d . 1 1 . .
    H H13 1.0384 0.9106 0.7947 0.075 Uiso calc R 1 1 . .
    C C14 1.0172(2) 0.7333(2) 0.81801(14) 0.0812(7) Uani d . 1 1 . .
    H H14 1.0962 0.7096 0.7951 0.097 Uiso calc R 1 1 . .
    C C15 0.9370(2) 0.6489(2) 0.85202(14) 0.0788(7) Uani d . 1 1 . .
    H H15 0.9615 0.5686 0.8511 0.095 Uiso calc R 1 1 . .
    C C16 0.82018(18) 0.68175(15) 0.88763(11) 0.0582(5) Uani d . 1 1 . .
    H H16 0.7669 0.6247 0.9121 0.070 Uiso calc R 1 1 . .
    C C17 0.75608(13) 1.17233(12) 0.95790(8) 0.0381(3) Uani d . 1 1 . .
    C C18 0.62967(14) 1.21560(13) 0.94575(10) 0.0475(4) Uani d . 1 1 . .
    H H18 0.5619 1.1633 0.9316 0.057 Uiso calc R 1 1 . .
    C C19 0.60451(16) 1.33606(14) 0.95456(11) 0.0568(4) Uani d . 1 1 . .
    H H19 0.5186 1.3623 0.9461 0.068 Uiso calc R 1 1 . .
    C C20 0.81530(19) 1.37470(16) 0.98575(15) 0.0766(6) Uani d . 1 1 . .
    H H20 0.8812 1.4293 0.9993 0.092 Uiso calc R 1 1 . .
    C C21 0.85033(16) 1.25592(14) 0.97912(12) 0.0578(4) Uani d . 1 1 . .
    H H21 0.9368 1.2323 0.9889 0.069 Uiso calc R 1 1 . .
    C C22 0.76667(13) 0.88949(12) 1.05943(8) 0.0371(3) Uani d . 1 1 . .
    C C23 0.73365(16) 0.73634(15) 1.15837(9) 0.0513(4) Uani d . 1 1 . .
    H H23A 0.6605 0.7091 1.1909 0.062 Uiso calc R 1 1 . .
    H H23B 0.7918 0.7833 1.1933 0.062 Uiso calc R 1 1 . .
    C C24 0.8059(2) 0.63115(16) 1.12588(11) 0.0657(5) Uani d . 1 1 . .
    H H24A 0.7502 0.5882 1.0881 0.099 Uiso calc R 1 1 . .
    H H24B 0.8310 0.5792 1.1702 0.099 Uiso calc R 1 1 . .
    H H24C 0.8831 0.6581 1.0983 0.099 Uiso calc R 1 1 . .
    N N1 0.69472(15) 1.41714(12) 0.97428(11) 0.0713(5) Uani d . 1 1 . .
    O O1 0.68494(10) 0.81027(9) 1.09130(6) 0.0474(3) Uani d . 1 1 . .
    O O2 0.87508(11) 0.90811(11) 1.08561(7) 0.0628(3) Uani d . 1 1 . .
loop_
    _atom_site_aniso_label
    _atom_site_aniso_U_11
    _atom_site_aniso_U_22
    _atom_site_aniso_U_33
    _atom_site_aniso_U_12
    _atom_site_aniso_U_13
    _atom_site_aniso_U_23
    C1 0.0418(7) 0.0369(7) 0.0388(7) 0.0032(6) -0.0034(6) -0.0068(6)
    C2 0.0442(8) 0.0539(9) 0.0522(9) 0.0000(7) -0.0074(7) -0.0095(7)
    C3 0.0498(9) 0.0783(13) 0.0659(11) 0.0112(9) -0.0219(8) -0.0064(10)
    C4 0.0721(12) 0.0729(12) 0.0598(11) 0.0150(10) -0.0192(9) 0.0128(9)
    C5 0.0622(10) 0.0562(10) 0.0511(9) 0.0068(8) -0.0028(8) 0.0117(8)
    C6 0.0442(8) 0.0404(7) 0.0374(7) 0.0065(6) -0.0001(6) -0.0016(6)
    C7 0.0388(7) 0.0416(8) 0.0416(7) 0.0001(6) 0.0052(6) 0.0039(6)
    C8 0.0302(6) 0.0331(7) 0.0428(7) -0.0015(5) -0.0013(5) 0.0013(6)
    C9 0.0318(6) 0.0324(7) 0.0381(7) -0.0005(5) -0.0001(5) -0.0011(5)
    C10 0.0406(7) 0.0328(7) 0.0408(7) -0.0045(5) -0.0042(6) -0.0010(6)
    C11 0.0484(8) 0.0386(8) 0.0403(7) 0.0069(6) -0.0105(6) -0.0065(6)
    C12 0.0421(8) 0.0510(9) 0.0393(7) 0.0092(6) -0.0030(6) -0.0072(6)
    C13 0.0464(9) 0.0837(13) 0.0567(10) 0.0132(9) 0.0010(7) -0.0188(9)
    C14 0.0606(11) 0.1010(17) 0.0817(14) 0.0389(12) -0.0100(10) -0.0405(13)
    C15 0.0844(14) 0.0631(12) 0.0880(14) 0.0378(11) -0.0288(12) -0.0299(11)
    C16 0.0730(11) 0.0420(9) 0.0589(10) 0.0140(8) -0.0235(8) -0.0121(7)
    C17 0.0380(7) 0.0338(7) 0.0426(7) -0.0026(6) 0.0003(6) 0.0013(6)
    C18 0.0387(7) 0.0370(8) 0.0668(10) -0.0028(6) -0.0044(7) -0.0008(7)
    C19 0.0484(9) 0.0404(8) 0.0813(12) 0.0056(7) -0.0079(8) -0.0006(8)
    C20 0.0603(11) 0.0398(9) 0.1291(19) -0.0094(8) -0.0204(11) -0.0138(10)
    C21 0.0433(8) 0.0423(9) 0.0873(13) -0.0028(7) -0.0129(8) -0.0065(8)
    C22 0.0372(7) 0.0355(7) 0.0385(7) -0.0018(5) -0.0013(5) -0.0025(6)
    C23 0.0600(9) 0.0524(9) 0.0414(8) -0.0006(7) -0.0028(7) 0.0126(7)
    C24 0.0885(13) 0.0532(10) 0.0555(10) 0.0116(9) 0.0022(9) 0.0108(8)
    N1 0.0656(10) 0.0358(7) 0.1119(14) 0.0022(7) -0.0146(9) -0.0070(8)
    O1 0.0444(6) 0.0500(6) 0.0476(6) -0.0064(5) -0.0044(4) 0.0145(5)
    O2 0.0502(7) 0.0725(8) 0.0651(7) -0.0186(6) -0.0210(5) 0.0209(6)
_geom_special_details
;
All e.s.d.'s (except the e.s.d. in the dihedral angle between two l.s. planes)
are estimated using the full covariance matrix. The cell e.s.d.'s are taken
into account individually in the estimation of e.s.d.'s in distances, angles
and torsion angles; correlations between e.s.d.'s in cell parameters are only
used when they are defined by crystal symmetry. An approximate (isotropic)
treatment of cell e.s.d.'s is used for estimating e.s.d.'s involving l.s.
planes.
;
loop_
    _geom_bond_atom_site_label_1
    _geom_bond_atom_site_label_2
    _geom_bond_site_symmetry_2
    _geom_bond_distance
    _geom_bond_publ_flag
    C1 C2 . 1.382(2) ?
    C1 C6 . 1.392(2) ?
    C1 C10 . 1.5097(19) ?
    C2 C3 . 1.389(2) ?
    C2 H2 . 0.9300 ?
    C3 C4 . 1.372(3) ?
    C3 H3 . 0.9300 ?
    C4 C5 . 1.376(3) ?
    C4 H4 . 0.9300 ?
    C5 C6 . 1.380(2) ?
    C5 H5 . 0.9300 ?
    C6 C7 . 1.513(2) ?
    C7 C12 . 1.510(2) ?
    C7 C8 . 1.5695(19) ?
    C7 H7 . 0.9800 ?
    C8 C17 . 1.5089(19) ?
    C8 C9 . 1.5460(17) ?
    C8 H8 . 0.9800 ?
    C9 C22 . 1.5180(18) ?
    C9 C10 . 1.5693(18) ?
    C9 H9 . 0.9800 ?
    C10 C11 . 1.508(2) ?
    C10 H10 . 0.9800 ?
    C11 C16 . 1.383(2) ?
    C11 C12 . 1.389(2) ?
    C12 C13 . 1.382(2) ?
    C13 C14 . 1.386(3) ?
    C13 H13 . 0.9300 ?
    C14 C15 . 1.370(3) ?
    C14 H14 . 0.9300 ?
    C15 C16 . 1.381(3) ?
    C15 H15 . 0.9300 ?
    C16 H16 . 0.9300 ?
    C17 C21 . 1.378(2) ?
    C17 C18 . 1.385(2) ?
    C18 C19 . 1.376(2) ?
    C18 H18 . 0.9300 ?
    C19 N1 . 1.325(2) ?
    C19 H19 . 0.9300 ?
    C20 N1 . 1.326(2) ?
    C20 C21 . 1.377(2) ?
    C20 H20 . 0.9300 ?
    C21 H21 . 0.9300 ?
    C22 O2 . 1.1952(17) ?
    C22 O1 . 1.3258(16) ?
    C23 O1 . 1.4538(17) ?
    C23 C24 . 1.487(2) ?
    C23 H23A . 0.9700 ?
    C23 H23B . 0.9700 ?
    C24 H24A . 0.9600 ?
    C24 H24B . 0.9600 ?
    C24 H24C . 0.9600 ?
loop_
    _geom_angle_atom_site_label_1
    _geom_angle_atom_site_label_2
    _geom_angle_atom_site_label_3
    _geom_angle_site_symmetry_1
    _geom_angle_site_symmetry_3
    _geom_angle
    _geom_angle_publ_flag
    C2 C1 C6 . . 120.50(14) ?
    C2 C1 C10 . . 126.33(13) ?
    C6 C1 C10 . . 113.17(12) ?
    C1 C2 C3 . . 119.01(16) ?
    C1 C2 H2 . . 120.5 ?
    C3 C2 H2 . . 120.5 ?
    C4 C3 C2 . . 120.41(16) ?
    C4 C3 H3 . . 119.8 ?
    C2 C3 H3 . . 119.8 ?
    C3 C4 C5 . . 120.54(16) ?
    C3 C4 H4 . . 119.7 ?
    C5 C4 H4 . . 119.7 ?
    C4 C5 C6 . . 119.96(17) ?
    C4 C5 H5 . . 120.0 ?
    C6 C5 H5 . . 120.0 ?
    C5 C6 C1 . . 119.57(14) ?
    C5 C6 C7 . . 127.44(14) ?
    C1 C6 C7 . . 112.98(12) ?
    C12 C7 C6 . . 107.38(12) ?
    C12 C7 C8 . . 105.63(11) ?
    C6 C7 C8 . . 108.25(11) ?
    C12 C7 H7 . . 111.8 ?
    C6 C7 H7 . . 111.8 ?
    C8 C7 H7 . . 111.8 ?
    C17 C8 C9 . . 115.20(11) ?
    C17 C8 C7 . . 111.08(11) ?
    C9 C8 C7 . . 108.42(10) ?
    C17 C8 H8 . . 107.3 ?
    C9 C8 H8 . . 107.3 ?
    C7 C8 H8 . . 107.3 ?
    C22 C9 C8 . . 112.21(10) ?
    C22 C9 C10 . . 110.35(11) ?
    C8 C9 C10 . . 109.87(11) ?
    C22 C9 H9 . . 108.1 ?
    C8 C9 H9 . . 108.1 ?
    C10 C9 H9 . . 108.1 ?
    C11 C10 C1 . . 107.48(11) ?
    C11 C10 C9 . . 106.99(11) ?
    C1 C10 C9 . . 106.37(11) ?
    C11 C10 H10 . . 111.9 ?
    C1 C10 H10 . . 111.9 ?
    C9 C10 H10 . . 111.9 ?
    C16 C11 C12 . . 120.81(15) ?
    C16 C11 C10 . . 126.33(15) ?
    C12 C11 C10 . . 112.86(12) ?
    C13 C12 C11 . . 120.17(15) ?
    C13 C12 C7 . . 126.37(16) ?
    C11 C12 C7 . . 113.46(12) ?
    C12 C13 C14 . . 118.5(2) ?
    C12 C13 H13 . . 120.7 ?
    C14 C13 H13 . . 120.7 ?
    C15 C14 C13 . . 121.14(18) ?
    C15 C14 H14 . . 119.4 ?
    C13 C14 H14 . . 119.4 ?
    C14 C15 C16 . . 120.74(18) ?
    C14 C15 H15 . . 119.6 ?
    C16 C15 H15 . . 119.6 ?
    C15 C16 C11 . . 118.55(19) ?
    C15 C16 H16 . . 120.7 ?
    C11 C16 H16 . . 120.7 ?
    C21 C17 C18 . . 116.18(13) ?
    C21 C17 C8 . . 119.60(13) ?
    C18 C17 C8 . . 124.18(12) ?
    C19 C18 C17 . . 119.94(14) ?
    C19 C18 H18 . . 120.0 ?
    C17 C18 H18 . . 120.0 ?
    N1 C19 C18 . . 124.26(15) ?
    N1 C19 H19 . . 117.9 ?
    C18 C19 H19 . . 117.9 ?
    N1 C20 C21 . . 124.93(16) ?
    N1 C20 H20 . . 117.5 ?
    C21 C20 H20 . . 117.5 ?
    C20 C21 C17 . . 119.42(15) ?
    C20 C21 H21 . . 120.3 ?
    C17 C21 H21 . . 120.3 ?
    O2 C22 O1 . . 123.76(13) ?
    O2 C22 C9 . . 125.88(13) ?
    O1 C22 C9 . . 110.36(11) ?
    O1 C23 C24 . . 110.02(13) ?
    O1 C23 H23A . . 109.7 ?
    C24 C23 H23A . . 109.7 ?
    O1 C23 H23B . . 109.7 ?
    C24 C23 H23B . . 109.7 ?
    H23A C23 H23B . . 108.2 ?
    C23 C24 H24A . . 109.5 ?
    C23 C24 H24B . . 109.5 ?
    H24A C24 H24B . . 109.5 ?
    C23 C24 H24C . . 109.5 ?
    H24A C24 H24C . . 109.5 ?
    H24B C24 H24C . . 109.5 ?
    C19 N1 C20 . . 115.26(14) ?
    C22 O1 C23 . . 117.80(11) ?
loop_
    _geom_torsion_atom_site_label_1
    _geom_torsion_atom_site_label_2
    _geom_torsion_atom_site_label_3
    _geom_torsion_atom_site_label_4
    _geom_torsion_site_symmetry_1
    _geom_torsion_site_symmetry_2
    _geom_torsion_site_symmetry_3
    _geom_torsion_site_symmetry_4
    _geom_torsion
    _geom_torsion_publ_flag
    C6 C1 C2 C3 . . . . 0.9(2) ?
    C10 C1 C2 C3 . . . . -179.47(14) ?
    C1 C2 C3 C4 . . . . -0.7(3) ?
    C2 C3 C4 C5 . . . . -0.2(3) ?
    C3 C4 C5 C6 . . . . 0.9(3) ?
    C4 C5 C6 C1 . . . . -0.7(2) ?
    C4 C5 C6 C7 . . . . 179.87(16) ?
    C2 C1 C6 C5 . . . . -0.2(2) ?
    C10 C1 C6 C5 . . . . -179.89(13) ?
    C2 C1 C6 C7 . . . . 179.33(13) ?
    C10 C1 C6 C7 . . . . -0.36(17) ?
    C5 C6 C7 C12 . . . . -126.13(16) ?
    C1 C6 C7 C12 . . . . 54.38(15) ?
    C5 C6 C7 C8 . . . . 120.26(16) ?
    C1 C6 C7 C8 . . . . -59.23(15) ?
    C12 C7 C8 C17 . . . . 172.86(11) ?
    C6 C7 C8 C17 . . . . -72.38(14) ?
    C12 C7 C8 C9 . . . . -59.59(13) ?
    C6 C7 C8 C9 . . . . 55.17(14) ?
    C17 C8 C9 C22 . . . . -109.03(13) ?
    C7 C8 C9 C22 . . . . 125.81(12) ?
    C17 C8 C9 C10 . . . . 127.81(12) ?
    C7 C8 C9 C10 . . . . 2.65(14) ?
    C2 C1 C10 C11 . . . . 125.88(15) ?
    C6 C1 C10 C11 . . . . -54.46(15) ?
    C2 C1 C10 C9 . . . . -119.80(15) ?
    C6 C1 C10 C9 . . . . 59.86(14) ?
    C22 C9 C10 C11 . . . . -68.66(14) ?
    C8 C9 C10 C11 . . . . 55.59(14) ?
    C22 C9 C10 C1 . . . . 176.69(11) ?
    C8 C9 C10 C1 . . . . -59.07(13) ?
    C1 C10 C11 C16 . . . . -124.66(15) ?
    C9 C10 C11 C16 . . . . 121.43(15) ?
    C1 C10 C11 C12 . . . . 55.04(15) ?
    C9 C10 C11 C12 . . . . -58.87(15) ?
    C16 C11 C12 C13 . . . . -1.3(2) ?
    C10 C11 C12 C13 . . . . 178.93(13) ?
    C16 C11 C12 C7 . . . . 178.95(13) ?
    C10 C11 C12 C7 . . . . -0.77(17) ?
    C6 C7 C12 C13 . . . . 126.43(16) ?
    C8 C7 C12 C13 . . . . -118.21(16) ?
    C6 C7 C12 C11 . . . . -53.89(15) ?
    C8 C7 C12 C11 . . . . 61.47(14) ?
    C11 C12 C13 C14 . . . . 2.1(2) ?
    C7 C12 C13 C14 . . . . -178.20(15) ?
    C12 C13 C14 C15 . . . . -1.0(3) ?
    C13 C14 C15 C16 . . . . -1.0(3) ?
    C14 C15 C16 C11 . . . . 1.8(3) ?
    C12 C11 C16 C15 . . . . -0.6(2) ?
    C10 C11 C16 C15 . . . . 179.04(15) ?
    C9 C8 C17 C21 . . . . 135.65(15) ?
    C7 C8 C17 C21 . . . . -100.59(16) ?
    C9 C8 C17 C18 . . . . -46.84(19) ?
    C7 C8 C17 C18 . . . . 76.93(17) ?
    C21 C17 C18 C19 . . . . 0.4(2) ?
    C8 C17 C18 C19 . . . . -177.20(15) ?
    C17 C18 C19 N1 . . . . 0.2(3) ?
    N1 C20 C21 C17 . . . . 1.0(4) ?
    C18 C17 C21 C20 . . . . -0.9(3) ?
    C8 C17 C21 C20 . . . . 176.79(17) ?
    C8 C9 C22 O2 . . . . -0.6(2) ?
    C10 C9 C22 O2 . . . . 122.24(16) ?
    C8 C9 C22 O1 . . . . -179.85(11) ?
    C10 C9 C22 O1 . . . . -56.96(14) ?
    C18 C19 N1 C20 . . . . -0.1(3) ?
    C21 C20 N1 C19 . . . . -0.4(3) ?
    O2 C22 O1 C23 . . . . -4.4(2) ?
    C9 C22 O1 C23 . . . . 174.85(12) ?
    C24 C23 O1 C22 . . . . -83.74(17) ?
loop_
    _geom_hbond_atom_site_label_D
    _geom_hbond_atom_site_label_H
    _geom_hbond_atom_site_label_A
    _geom_hbond_site_symmetry_A
    _geom_hbond_distance_DH
    _geom_hbond_distance_HA
    _geom_hbond_distance_DA
    _geom_hbond_angle_DHA
    C18 H18 O1 3_677 0.93 2.55 3.2612(18) 133.5
_iucr_refine_instructions_details
;
TITL epu77_m in P2(1)/c
CELL 0.71073  10.1733  11.1557  16.3611  90.000  90.877  90.000
ZERR   4.00   0.0019   0.0020   0.0030   0.000   0.003   0.000
LATT 1
SYMM -X, 0.5+Y, 0.5-Z
SFAC C  H  N  O
UNIT 96 84 4 8
L.S. 20
ACTA
BOND $H
FMAP 2
PLAN 10
SIZE 0.40 0.38 0.20
TEMP   25.0
CONF
EQIV $1 -x+1,-y+2,-z+2
HTAB C18 O1
HTAB C18 O1_$1
WGHT    0.056100    0.434100
FVAR       0.69287
C1    1    0.591455    0.921710    0.852314    11.00000    0.04183    0.03686 =
         0.03876   -0.00682   -0.00337    0.00316
C2    1    0.462820    0.906121    0.826001    11.00000    0.04419    0.05389 =
         0.05218   -0.00947   -0.00737   -0.00001
AFIX  43
H2    2    0.409115    0.849986    0.851007    11.00000   -1.20000
AFIX   0
C3    1    0.414983    0.975530    0.761672    11.00000    0.04982    0.07829 =
         0.06585   -0.00635   -0.02191    0.01122
AFIX  43
H3    2    0.328896    0.965241    0.743044    11.00000   -1.20000
AFIX   0
C4    1    0.493917    1.059175    0.725434    11.00000    0.07213    0.07289 =
         0.05982    0.01279   -0.01924    0.01502
AFIX  43
H4    2    0.460999    1.105040    0.682293    11.00000   -1.20000
AFIX   0
C5    1    0.621416    1.075777    0.752391    11.00000    0.06217    0.05622 =
         0.05111    0.01173   -0.00281    0.00680
AFIX  43
H5    2    0.673935    1.133420    0.727989    11.00000   -1.20000
AFIX   0
C6    1    0.671276    1.006852    0.815642    11.00000    0.04420    0.04040 =
         0.03742   -0.00156   -0.00010    0.00646
C7    1    0.808009    1.012045    0.853111    11.00000    0.03883    0.04156 =
         0.04159    0.00392    0.00522    0.00013
AFIX  13
H7    2    0.863948    1.069721    0.824804    11.00000   -1.20000
AFIX   0
C8    1    0.795341    1.043101    0.946221    11.00000    0.03019    0.03307 =
         0.04280    0.00130   -0.00128   -0.00149
AFIX  13
H8    2    0.882590    1.032953    0.971493    11.00000   -1.20000
AFIX   0
C9    1    0.703306    0.949996    0.985655    11.00000    0.03176    0.03240 =
         0.03807   -0.00113   -0.00013   -0.00045
AFIX  13
H9    2    0.624351    0.991947    1.003876    11.00000   -1.20000
AFIX   0
C10   1    0.660151    0.853981    0.920su2704478    11.00000    0.04056
0.03285 =
         0.04076   -0.00100   -0.00419   -0.00453
AFIX  13
H10   2    0.603490    0.792296    0.943976    11.00000   -1.20000
AFIX   0
C11   1    0.784125    0.801299    0.886158    11.00000    0.04837    0.03864 =
         0.04026   -0.00654   -0.01053    0.00690
C12   1    0.864192    0.886801    0.850396    11.00000    0.04213    0.05099 =
         0.03933   -0.00716   -0.00304    0.00923
C13   1    0.982832    0.853541    0.817163    11.00000    0.04639    0.08369 =
         0.05673   -0.01876    0.00103    0.01320
AFIX  43
H13   2    1.038354    0.910569    0.794725    11.00000   -1.20000
AFIX   0
C14   1    1.017240    0.733348    0.818011    11.00000    0.06064    0.10099 =
         0.08171   -0.04049   -0.01003    0.03887
AFIX  43
H14   2    1.096171    0.709580    0.795093    11.00000   -1.20000
AFIX   0
C15   1    0.936996    0.648933    0.852024    11.00000    0.08443    0.06309 =
         0.08801   -0.02988   -0.02882    0.03781
AFIX  43
H15   2    0.961469    0.568626    0.851124    11.00000   -1.20000
AFIX   0
C16   1    0.820176    0.681752    0.887632    11.00000    0.07304    0.04204 =
         0.05888   -0.01215   -0.02353    0.01402
AFIX  43
H16   2    0.766905    0.624725    0.912069    11.00000   -1.20000
AFIX   0
C17   1    0.756082    1.172330    0.957903    11.00000    0.03803    0.03378 =
         0.04261    0.00127    0.00025   -0.00259
C18   1    0.629674    1.215597    0.945749    11.00000    0.03868    0.03696 =
         0.06681   -0.00080   -0.00444   -0.00277
AFIX  43
H18   2    0.561867    1.163276    0.931646    11.00000   -1.20000
AFIX   0
C19   1    0.604507    1.336059    0.954557    11.00000    0.04841    0.04035 =
         0.08130   -0.00056   -0.00792    0.00556
AFIX  43
H19   2    0.518587    1.362269    0.946117    11.00000   -1.20000
AFIX   0
C20   1    0.815304    1.374700    0.985750    11.00000    0.06034    0.03976 =
         0.12913   -0.01384   -0.02041   -0.00942
AFIX  43
H20   2    0.881220    1.429272    0.999298    11.00000   -1.20000
AFIX   0
C21   1    0.850325    1.255925    0.979119    11.00000    0.04332    0.04235 =
         0.08728   -0.00647   -0.01286   -0.00277
AFIX  43
H21   2    0.936824    1.232314    0.988su2704872    11.00000   -1.20000
AFIX   0
C22   1    0.766675    0.889490    1.059426    11.00000    0.03720    0.03553 =
         0.03847   -0.00254   -0.00129   -0.00177
C23   1    0.733653    0.736342    1.158374    11.00000    0.05997    0.05241 =
         0.04144    0.01262   -0.00284   -0.00060
AFIX  23
H23A  2    0.660538    0.709119    1.190905    11.00000   -1.20000
H23B  2    0.791820    0.783293    1.193312    11.00000   -1.20000
AFIX   0
C24   1    0.805894    0.631148    1.125880    11.00000    0.08847    0.05322 =
         0.05552    0.01075    0.00223    0.01160
AFIX 137
H24A  2    0.750158    0.588225    1.088127    11.00000   -1.50000
H24B  2    0.831047    0.579232    1.170225    11.00000   -1.50000
H24C  2    0.883109    0.658084    1.098314    11.00000   -1.50000
AFIX   0
N1    3    0.694721    1.417143    0.974282    11.00000    0.06561    0.03577 =
         0.11188   -0.00696   -0.01457    0.00218
O1    4    0.684937    0.810269    1.091300    11.00000    0.04438    0.05004 =
         0.04756    0.01449   -0.00441   -0.00639
O2    4    0.875081    0.908108    1.085605    11.00000    0.05023    0.07255 =
         0.06510    0.02092   -0.02103   -0.01857
HKLF 4
REM  epu77_m in P2(1)/c
REM R1 =  0.0461 for   3105 Fo > 4sig(Fo)  and  0.0542 for all   3664 data
REM    245 parameters refined using      0 restraints
END
WGHT      0.0561      0.4341
REM Highest difference peak  0.170,  deepest hole -0.245,  1-sigma level  0.044
Q1    1   0.6147  0.9868  0.8472  11.00000  0.05    0.17
Q2    1   0.7405  1.0026  0.8276  11.00000  0.05    0.16
Q3    1   0.6827  0.8955  0.9552  11.00000  0.05    0.16
Q4    1   0.8149  0.9616  1.1042  11.00000  0.05    0.14
Q5    1   0.8407  0.9468  0.8460  11.00000  0.05    0.14
Q6    1   0.6170  0.8855  0.8806  11.00000  0.05    0.14
Q7    1   0.8715  1.4212  1.0464  11.00000  0.05    0.14
Q8    1   0.5734  1.1629  0.8955  11.00000  0.05    0.13
Q9    1   0.4971  1.3393  0.9944  11.00000  0.05    0.13
Q10   1   0.6396  0.9409  0.8203  11.00000  0.05    0.13
;
data_2R
_journal_date_recd_electronic     2013-09-05
_journal_date_accepted     2014-03-25
_journal_name_full     'Acta Crystallographica, Section E'
_journal_year     2014
_journal_volume     70
_journal_issue      5
_journal_page_first     o512
_journal_page_last     o512
_journal_paper_category     QO
_journal_paper_doi     10.1107/S1600536814006588
_journal_coeditor_code     BT6931
_publ_contact_author_name     'SureshKumar, M.'
_publ_contact_author_address
;
Centre for Bioinformatics
Pondicherry University
Pondicherry 605 014
India
;
_publ_contact_author_email     'suresh.bic@pondiuni.edu.in'
_publ_contact_author_fax     ?
_publ_contact_author_phone     '+91-9486267366'
_publ_section_title
;
Ethyl <i>trans</i>-12-(pyridin-4-yl)-9,10-ethanoanthracene-11-carboxylate
;
loop_
    _publ_author_name
    _publ_author_footnote
    _publ_author_address
    'Chandrasekar, S.' .
;
Centre for Bioinformatics
Pondicherry University
Pondicherry 605 014
India
;
    'Sharma Om, Prakash' .
;
Centre for Bioinformatics
Pondicherry University
Pondicherry 605 014
India
;
    'Srinivasapriyan, V.' .
;
Department of Chemistry
Pondicherry University
Pondicherry 605 014
India
;
    'SureshKumar, M.' .
;
Centre for Bioinformatics
Pondicherry University
Pondicherry 605 014
India
;
    'Ramanathan, C. R.' .
;
Department of Chemistry
Pondicherry University
Pondicherry 605 014
India
;
