# Supplementary material for: Ethyl trans-12-(pyridin-4-yl)-9,10-ethano­anthracene-11-carboxyl­ate
Source: Acta Crystallogr Sect E Struct Rep Online. 2014 Apr 2;70(Pt 5):o512. doi: 10.1107/S1600536814006588 (PMC4011267; doi:10.1107/S1600536814006588)
Supplement: Supplementary file 2 [file e-70-0o512-Isup2.hkl]

# 
# h,k,l, Fc-squared, Fo-squared, sigma(Fo-squared) and status flag 
# 
data_I
_shelx_title ' epu77_m in P2(1)/c' 
_shelx_refln_list_code          4 
_shelx_F_calc_maximum      152.75 
_exptl_crystal_F_000       752.00 
_reflns_d_resolution_high  0.8093 
 
loop_ 
 _symmetry_equiv_pos_as_xyz 
 'x, y, z' 
 '-x, y+1/2, -z+1/2' 
 '-x, -y, -z' 
 'x, -y-1/2, z-1/2' 
 
_cell_length_a    10.1733 
_cell_length_b    11.1557 
_cell_length_c    16.3611 
_cell_angle_alpha  90.000 
_cell_angle_beta   90.877 
_cell_angle_gamma  90.000 
 
_shelx_F_squared_multiplier     1.000 
 
loop_ 
 _refln_index_h 
 _refln_index_k 
 _refln_index_l 
 _refln_F_squared_calc 
 _refln_F_squared_meas 
 _refln_F_squared_sigma 
 _refln_observed_status 
   1   0   0      357.84      312.56      4.19 o 
   2   0   0    13283.74    10412.53    129.53 o 
   3   0   0       23.25       17.12      1.16 o 
   4   0   0      276.73      325.73      5.33 o 
   5   0   0     1089.77     1137.69     14.82 o 
   6   0   0      952.83     1013.15     13.64 o 
   7   0   0        6.50        6.54      0.92 o 
   8   0   0        1.31        1.06      0.80 o 
   9   0   0       44.38       39.19      2.35 o 
  10   0   0      151.45      143.74      4.66 o 
  11   0   0      126.78      126.39      5.56 o 
  12   0   0       10.83       12.44      4.08 o 
   1   1   0     4191.41     3830.83     34.62 o 
   2   1   0     1956.09     1908.80     16.39 o 
   3   1   0     2094.32     2013.63     17.43 o 
   4   1   0      661.55      651.28      6.67 o 
   5   1   0       12.11       10.69      0.71 o 
   6   1   0      121.40      124.49      2.01 o 
   7   1   0       83.78       69.34      1.57 o 
   8   1   0       48.84       45.56      1.39 o 
   9   1   0       73.96       72.12      2.17 o 
  10   1   0      167.42      161.82      3.84 o 
  11   1   0        0.55       -0.70      1.22 o 
  12   1   0        0.06        1.93      1.25 o 
   0   2   0       11.88       18.04      0.68 o 
   1   2   0     4129.03     4105.03     37.05 o 
   2   2   0      113.02       98.83      1.33 o 
   3   2   0      905.90      895.70      8.14 o 
   4   2   0      202.08      203.94      2.45 o 
   5   2   0      138.39      168.76      2.29 o 
   6   2   0        0.28       -0.16      0.35 o 
   7   2   0        1.93        1.57      0.51 o 
   8   2   0      203.58      195.16      3.24 o 
   9   2   0       13.39       12.00      1.30 o 
  10   2   0      188.74      178.30      4.74 o 
  11   2   0       10.95       11.07      1.65 o 
  12   2   0       10.98       11.33      1.74 o 
   1   3   0        0.01        1.04      0.26 o 
   2   3   0     3203.49     3273.38     29.86 o 
   3   3   0     1877.12     2013.35     17.58 o 
   4   3   0       16.86       17.49      0.70 o 
   5   3   0      193.35      225.48      2.81 o 
   6   3   0       28.55       25.97      0.94 o 
   7   3   0      312.19      303.18      4.13 o 
   8   3   0      129.15      141.68      3.57 o 
   9   3   0      256.00      239.50      4.77 o 
  10   3   0       96.71       81.62      3.44 o 
  11   3   0       10.24        6.08      1.35 o 
  12   3   0        9.22       12.83      1.73 o 
   0   4   0     2293.60     2243.41     27.46 o 
   1   4   0      180.16      159.21      2.06 o 
   2   4   0      107.20      125.91      1.86 o 
   3   4   0      469.71      497.51      5.38 o 
   4   4   0       19.44       18.44      0.81 o 
   5   4   0        7.79       15.02      0.71 o 
   6   4   0       24.56       19.04      1.15 o 
   7   4   0       15.85       12.77      1.06 o 
   8   4   0       46.85       47.42      2.05 o 
   9   4   0       47.65       48.98      2.19 o 
  10   4   0        9.47       10.91      2.90 o 
  11   4   0        8.24        5.58      1.43 o 
  12   4   0        0.29       -1.04      3.00 o 
   1   5   0     1314.06     1381.32     12.40 o 
   2   5   0      675.76      758.97      7.21 o 
   3   5   0      339.39      408.33      4.71 o 
   4   5   0       25.53       29.45      1.03 o 
   5   5   0      323.88      348.18      4.89 o 
   6   5   0      418.50      390.71      5.48 o 
   7   5   0      501.18      503.87      7.63 o 
   8   5   0       72.16       67.28      2.50 o 
   9   5   0        3.45        4.54      1.14 o 
  10   5   0       49.52       49.84      2.77 o 
  11   5   0        0.86        0.47      1.40 o 
   0   6   0      118.43      114.18      2.55 o 
   1   6   0        2.42        1.96      0.43 o 
   2   6   0      205.28      210.85      2.64 o 
   3   6   0      288.03      273.04      3.58 o 
   4   6   0       16.06       16.77      1.05 o 
   5   6   0      364.19      350.46      5.06 o 
   6   6   0       37.45       33.52      1.54 o 
   7   6   0      298.65      278.78      5.18 o 
   8   6   0      287.35      291.57      7.09 o 
   9   6   0       29.13       29.12      1.93 o 
  10   6   0        1.46        2.12      1.11 o 
  11   6   0        0.76       -0.33      1.18 o 
   1   7   0       72.76       74.70      1.49 o 
   2   7   0       61.27       49.48      1.38 o 
   3   7   0        2.48        3.06      0.68 o 
   4   7   0      344.33      340.39      6.79 o 
   5   7   0       91.39       84.46      2.23 o 
   6   7   0       48.69       44.73      1.76 o 
   7   7   0      984.65     1005.72     13.47 o 
   8   7   0       18.78       20.29      1.66 o 
   9   7   0        3.14        2.18      1.15 o 
  10   7   0       34.28       42.27      2.42 o 
   0   8   0        8.60        7.96      1.74 o 
   1   8   0      516.45      499.07     12.32 o 
   2   8   0        1.98       -0.19      0.67 o 
   3   8   0      139.99      129.13      4.03 o 
   4   8   0       22.65       22.77      1.38 o 
   5   8   0       19.82       17.64      1.31 o 
   6   8   0       30.31       30.70      1.78 o 
   7   8   0        0.07        0.70      0.89 o 
   8   8   0        1.21        2.04      1.03 o 
   9   8   0       17.33       20.47      1.73 o 
  10   8   0       73.00       89.96      4.75 o 
   1   9   0      109.55      106.36      2.54 o 
   2   9   0      240.49      231.97      4.60 o 
   3   9   0        2.54        2.63      0.84 o 
   4   9   0      391.56      372.84      6.30 o 
   5   9   0       51.16       45.91      1.86 o 
   6   9   0       16.52       16.28      1.58 o 
   7   9   0        2.84        1.96      0.98 o 
   8   9   0       31.58       29.59      2.72 o 
   9   9   0       60.64       63.38      2.89 o 
   0  10   0        8.60        9.66      2.12 o 
   1  10   0       16.66       17.81      1.52 o 
   2  10   0       41.48       48.02      2.55 o 
   3  10   0       20.24       14.79      1.28 o 
   4  10   0        8.79        7.70      1.11 o 
   5  10   0        0.70        1.69      0.83 o 
   6  10   0        0.23        1.03      0.93 o 
   7  10   0        2.99        4.47      1.10 o 
   8  10   0        0.35        2.84      0.99 o 
   1  11   0       32.73       28.58      2.21 o 
   2  11   0       36.96       35.29      2.53 o 
   3  11   0       20.83       16.46      1.57 o 
   4  11   0        5.97        3.51      1.00 o 
   5  11   0        0.69        1.84      0.87 o 
   6  11   0        7.63       10.13      1.45 o 
   7  11   0       57.23       65.60      2.76 o 
   0  12   0       34.95       27.69      3.40 o 
   1  12   0       31.53       34.42      2.51 o 
   2  12   0       24.47       23.78      2.21 o 
   3  12   0       33.49       33.40      2.71 o 
   4  12   0       16.76       18.22      1.74 o 
   5  12   0        6.91       13.05      1.58 o 
   6  12   0        4.24       11.09      1.73 o 
   1  13   0       50.45       53.48      3.30 o 
   2  13   0       10.06        8.28      1.84 o 
   3  13   0        3.18        6.97      1.68 o 
 -12   1   1        1.22        0.94      1.68 o 
 -11   1   1       13.86       13.40      1.80 o 
 -10   1   1       11.63       10.73      1.35 o 
  -9   1   1      139.51      134.62      3.02 o 
  -8   1   1       30.29       33.00      1.35 o 
  -7   1   1        8.06        6.76      0.65 o 
  -6   1   1      434.20      426.54      4.68 o 
  -5   1   1      861.57      891.66      8.44 o 
  -4   1   1       54.72       51.65      1.35 o 
  -3   1   1      507.46      540.99      5.12 o 
  -2   1   1     1424.81     1372.12     11.96 o 
  -1   1   1     1822.59     1766.34     17.42 o 
   0   1   1     9403.35     7669.04     74.64 o 
   1   1   1     3360.36     3131.48     28.40 o 
   2   1   1     1151.25     1113.45      9.75 o 
   3   1   1      493.91      474.93      4.89 o 
   4   1   1       47.06       44.27      0.98 o 
   5   1   1      794.21      942.18      9.51 o 
   6   1   1      603.41      698.75      7.02 o 
   7   1   1        2.19        0.35      0.48 o 
   8   1   1       34.91       37.01      1.30 o 
   9   1   1      272.72      268.59      5.21 o 
  10   1   1        3.60        2.22      1.20 o 
  11   1   1       68.21       65.40      2.93 o 
  12   1   1       54.77       59.27      6.72 o 
 -12   2   1       26.40       31.57      2.29 o 
 -11   2   1       19.26       19.74      1.99 o 
 -10   2   1      163.21      150.01      4.33 o 
  -9   2   1       58.67       45.36      2.24 o 
  -8   2   1       98.97      107.39      2.29 o 
  -7   2   1      188.74      195.64      2.98 o 
  -6   2   1      372.86      392.32      4.40 o 
  -5   2   1     2337.10     2565.59     22.45 o 
  -4   2   1      635.18      688.07      6.99 o 
  -3   2   1       80.57       85.26      1.39 o 
  -2   2   1     1836.78     1915.94     16.59 o 
  -1   2   1     6228.42     6230.25     80.13 o 
   0   2   1      109.91      107.75      1.45 o 
   1   2   1     3708.86     3708.52     33.63 o 
   2   2   1      400.14      370.19      3.83 o 
   3   2   1       48.37       49.45      1.08 o 
   4   2   1      758.66      773.84      7.32 o 
   5   2   1      101.38      114.70      1.80 o 
   6   2   1      371.31      381.68      4.34 o 
   7   2   1      224.45      222.74      3.09 o 
   8   2   1       23.77       28.24      1.35 o 
   9   2   1        1.67        0.36      0.80 o 
  10   2   1      154.59      151.29      4.47 o 
  11   2   1       17.88       19.50      1.96 o 
  12   2   1       27.08       29.18      2.20 o 
 -12   3   1       25.10       27.58      2.28 o 
 -11   3   1       39.26       36.96      2.47 o 
 -10   3   1       70.64       75.21      5.78 o 
  -9   3   1      595.73      601.59     10.19 o 
  -8   3   1      423.55      402.25      6.28 o 
  -7   3   1      188.00      154.63      5.52 o 
  -6   3   1       32.53       37.03      1.07 o 
  -5   3   1      177.91      162.36      2.25 o 
  -4   3   1        1.51        3.10      0.37 o 
  -3   3   1     1872.94     2090.93     19.50 o 
  -2   3   1       42.46       30.36      0.83 o 
  -1   3   1     1185.54     1219.72     10.77 o 
   0   3   1      217.18      179.56      2.15 o 
   1   3   1       49.13       50.25      0.87 o 
   2   3   1       11.38        6.94      0.38 o 
   3   3   1      947.85      964.51      8.81 o 
   4   3   1      390.21      399.70      4.19 o 
   5   3   1      957.46     1061.41      9.95 o 
   6   3   1       21.35       22.94      1.33 o 
   7   3   1       79.44       83.66      2.47 o 
   8   3   1      115.34      115.80      3.00 o 
   9   3   1       21.50       24.94      1.70 o 
  10   3   1      266.74      258.89      5.94 o 
  11   3   1       24.18       32.18      2.29 o 
  12   3   1        1.59        2.06      1.24 o 
 -12   4   1        9.83        9.21      4.04 o 
 -11   4   1        5.24        3.37      1.28 o 
 -10   4   1        7.08        8.82      1.54 o 
  -9   4   1       40.48       43.95      3.19 o 
  -8   4   1      424.62      413.70      6.75 o 
  -7   4   1      669.70      696.97      9.60 o 
  -6   4   1       87.82       85.16      3.26 o 
  -5   4   1       13.04       20.46      0.79 o 
  -4   4   1      225.88      252.26      3.29 o 
  -3   4   1      283.34      253.92      3.19 o 
  -2   4   1       14.16       12.29      0.66 o 
  -1   4   1      568.87      631.74      5.97 o 
   0   4   1        0.11        1.38      0.31 o 
   1   4   1      408.83      409.39      4.37 o 
   2   4   1      147.42      138.57      1.96 o 
   3   4   1      181.88      205.78      2.44 o 
   4   4   1       71.56       80.58      1.38 o 
   5   4   1        1.68        0.58      0.36 o 
   6   4   1      388.63      383.92      9.36 o 
   7   4   1        0.07       -0.40      0.62 o 
   8   4   1        0.31        0.77      0.84 o 
   9   4   1       39.32       40.20      2.04 o 
  10   4   1       21.85       22.68      1.72 o 
  11   4   1        5.75        6.04      2.93 o 
  12   4   1        5.39        7.85      3.37 o 
 -11   5   1       15.38       20.86      2.02 o 
 -10   5   1       22.93       26.19      2.14 o 
  -9   5   1       18.84       15.73      1.62 o 
  -8   5   1      891.64      909.76     12.31 o 
  -7   5   1       91.74       83.30      3.65 o 
  -6   5   1      114.70      115.69      3.01 o 
  -5   5   1      107.14      107.04      2.63 o 
  -4   5   1      203.59      234.85      3.22 o 
  -3   5   1       70.37       44.73      1.20 o 
  -2   5   1      720.62      823.15      8.39 o 
  -1   5   1       84.88       90.80      1.55 o 
   0   5   1      718.28      824.05      7.74 o 
   1   5   1      676.72      693.28      6.65 o 
   2   5   1     2550.84     2640.83     22.98 o 
   3   5   1     1737.84     1960.83     17.37 o 
   4   5   1       60.25       69.02      1.25 o 
   5   5   1      104.22      116.59      2.43 o 
   6   5   1      146.37      136.17      4.06 o 
   7   5   1      399.27      385.40      6.30 o 
   8   5   1        0.03        0.70      1.25 o 
   9   5   1       16.22       18.64      1.67 o 
  10   5   1       43.61       42.06      2.25 o 
  11   5   1        1.04        2.30      2.07 o 
 -11   6   1       15.55       13.77      2.05 o 
 -10   6   1        4.68        6.02      1.69 o 
  -9   6   1       41.04       36.28      2.06 o 
  -8   6   1       61.02       52.58      3.30 o 
  -7   6   1       38.25       35.93      1.81 o 
  -6   6   1       74.78       77.38      2.14 o 
  -5   6   1      142.14      115.68      2.52 o 
  -4   6   1      302.37      281.15      3.83 o 
  -3   6   1       56.53       55.00      1.40 o 
  -2   6   1       69.86       71.63      1.40 o 
  -1   6   1      159.24      169.25      2.30 o 
   0   6   1      795.33      875.85      8.34 o 
   1   6   1      443.57      472.37      4.93 o 
   2   6   1      284.85      292.71      3.38 o 
   3   6   1        1.45        1.18      0.41 o 
   4   6   1      255.72      242.25      3.82 o 
   5   6   1       47.01       45.90      1.59 o 
   6   6   1     1581.15     1592.71     17.44 o 
   7   6   1       18.25       18.23      1.36 o 
   8   6   1       27.69       30.55      1.90 o 
   9   6   1       87.86       93.04      3.08 o 
  10   6   1        1.12        1.13      1.09 o 
  11   6   1        1.95        2.36      1.52 o 
 -10   7   1        4.42       10.06      2.00 o 
  -9   7   1       60.45       57.77      2.56 o 
  -8   7   1       21.12       18.09      1.60 o 
  -7   7   1      438.37      438.12      8.00 o 
  -6   7   1        0.03        0.16      0.78 o 
  -5   7   1      391.97      354.53      5.26 o 
  -4   7   1      202.33      197.94      3.47 o 
  -3   7   1        0.01        0.43      0.52 o 
  -2   7   1       83.67       90.92      1.87 o 
  -1   7   1       43.85       51.19      1.23 o 
   0   7   1      218.40      240.64      3.08 o 
   1   7   1        1.70        1.83      0.45 o 
   2   7   1      153.26      145.98      2.41 o 
   3   7   1      505.95      486.55      6.34 o 
   4   7   1       21.33       14.55      1.08 o 
   5   7   1        0.00       -0.24      0.75 o 
   6   7   1      315.67      299.12      6.95 o 
   7   7   1      213.54      189.07      4.82 o 
   8   7   1       31.27       40.88      2.95 o 
   9   7   1       13.97       16.42      1.68 o 
  10   7   1       71.68       83.24      3.67 o 
 -10   8   1       73.46       87.21      4.31 o 
  -9   8   1       10.45       10.90      1.41 o 
  -8   8   1       22.11       25.05      1.80 o 
  -7   8   1        4.45        5.18      1.13 o 
  -6   8   1        7.53        4.03      1.02 o 
  -5   8   1      133.93      125.75      3.55 o 
  -4   8   1      335.06      317.08      4.91 o 
  -3   8   1        0.04        0.49      0.65 o 
  -2   8   1     1001.66      997.88     11.48 o 
  -1   8   1      336.23      346.12      4.52 o 
   0   8   1       12.05       12.80      0.92 o 
   1   8   1      296.77      282.39      3.89 o 
   2   8   1      398.95      385.17      5.43 o 
   3   8   1      572.36      540.45     10.04 o 
   4   8   1        0.04        0.76      0.70 o 
   5   8   1        2.21        2.80      0.82 o 
   6   8   1       14.45       21.38      1.56 o 
   7   8   1       15.40       15.05      1.52 o 
   8   8   1      104.21      112.43      3.40 o 
   9   8   1       22.85       24.51      1.99 o 
  10   8   1       39.91       50.66      3.26 o 
  -9   9   1        1.01        3.01      1.02 o 
  -8   9   1       52.60       56.01      3.13 o 
  -7   9   1        0.00        0.34      0.96 o 
  -6   9   1        2.76        4.23      1.07 o 
  -5   9   1        3.71        3.38      0.97 o 
  -4   9   1       76.17       76.21      2.29 o 
  -3   9   1       11.08       10.47      1.14 o 
  -2   9   1      137.42      139.17      3.00 o 
  -1   9   1       25.76       29.06      1.48 o 
   0   9   1        3.28        5.42      0.92 o 
   1   9   1      129.61      106.08      2.50 o 
   2   9   1       82.85       74.92      2.20 o 
   3   9   1        0.12       -0.39      0.69 o 
   4   9   1      221.42      220.54      4.04 o 
   5   9   1      119.71      106.02      2.77 o 
   6   9   1       20.50       25.96      1.59 o 
   7   9   1       77.35       73.07      3.17 o 
   8   9   1       26.28       28.60      2.14 o 
   9   9   1        0.54        1.83      1.03 o 
  -8  10   1       22.38       30.03      2.03 o 
  -7  10   1        1.25        1.72      1.50 o 
  -6  10   1        2.83        4.33      1.14 o 
  -5  10   1       32.80       31.38      1.86 o 
  -4  10   1       26.35       22.32      1.59 o 
  -3  10   1       17.15       16.84      2.06 o 
  -2  10   1      290.70      234.37      4.20 o 
  -1  10   1       31.81       30.13      2.37 o 
   0  10   1       36.09       34.88      2.22 o 
   1  10   1        9.65       10.83      1.28 o 
   2  10   1      108.01      101.84      2.67 o 
   3  10   1       98.39       86.13      2.98 o 
   4  10   1       52.27       47.66      1.96 o 
   5  10   1        6.15        6.45      1.09 o 
   6  10   1        8.86       10.44      1.34 o 
   7  10   1        3.71        3.48      1.06 o 
   8  10   1        1.00        5.32      1.40 o 
  -7  11   1        6.06       12.23      2.13 o 
  -6  11   1        0.85        3.52      1.11 o 
  -5  11   1        0.02        0.35      0.97 o 
  -4  11   1        5.57        7.36      1.12 o 
  -3  11   1       39.32       36.31      1.97 o 
  -2  11   1        0.14        0.76      1.17 o 
  -1  11   1        1.05       -0.38      1.22 o 
   0  11   1        8.48        9.86      1.62 o 
   1  11   1       69.59       58.48      2.83 o 
   2  11   1        7.02        8.04      1.55 o 
   3  11   1      144.75      132.95      3.59 o 
   4  11   1        1.77        2.33      0.94 o 
   5  11   1        0.43       -0.21      0.86 o 
   6  11   1       34.00       41.85      2.97 o 
   7  11   1       16.88       19.67      1.97 o 
  -6  12   1       19.02       23.11      2.22 o 
  -5  12   1       12.68       12.22      1.58 o 
  -4  12   1        1.26        0.96      1.16 o 
  -3  12   1        6.70        7.89      1.61 o 
  -2  12   1       38.14       35.11      2.50 o 
  -1  12   1        1.32        1.63      1.38 o 
   0  12   1       14.73       16.17      2.06 o 
   1  12   1        1.97        1.18      1.37 o 
   2  12   1      129.08      134.33      4.34 o 
   3  12   1       18.81       16.47      2.02 o 
   4  12   1        0.14        1.94      1.14 o 
   5  12   1       10.72       11.65      1.36 o 
   6  12   1        2.23        6.10      1.46 o 
  -3  13   1        0.03       -0.33      1.39 o 
  -2  13   1        0.66       -0.59      1.39 o 
  -1  13   1       11.50       15.00      2.07 o 
   0  13   1       51.02       67.30      3.39 o 
   1  13   1       40.25       35.65      2.73 o 
   2  13   1      186.95      201.37      6.58 o 
   3  13   1        3.59        2.65      1.55 o 
 -12   0   2       18.80       18.21      4.42 o 
 -11   0   2        9.63       13.37      2.48 o 
 -10   0   2        1.96        1.62      1.20 o 
  -9   0   2       40.98       35.42      2.30 o 
  -8   0   2        9.50       11.62      1.50 o 
  -7   0   2       10.86       13.11      1.14 o 
  -6   0   2     1491.03     1577.20     20.34 o 
  -5   0   2      776.39      826.97     11.14 o 
  -4   0   2     1931.85     2011.15     24.89 o 
  -3   0   2      106.31       75.30      1.58 o 
  -2   0   2    21432.85    17820.10    273.98 o 
  -1   0   2     9634.34     8211.15    139.46 o 
   0   0   2     4308.65     4101.98     56.50 o 
   1   0   2     2315.83     2302.22     32.30 o 
   2   0   2    20419.15    16001.75    381.84 o 
   3   0   2     1674.80     1590.36     17.61 o 
   4   0   2       32.60       36.01      1.29 o 
   5   0   2       59.14       60.13      1.81 o 
   6   0   2     1828.90     1954.40     24.83 o 
   7   0   2       65.22       71.13      2.27 o 
   8   0   2       40.20       35.08      1.82 o 
   9   0   2       85.08       70.46      2.60 o 
  10   0   2        1.85        5.03      1.37 o 
  12   0   2       39.19       39.72      4.50 o 
 -12   1   2        0.17        3.30      1.81 o 
 -11   1   2        1.40        0.16      1.15 o 
 -10   1   2       37.10       36.93      1.99 o 
  -9   1   2       62.03       55.86      2.00 o 
  -8   1   2       38.59       37.26      1.56 o 
  -7   1   2       57.54       50.11      2.20 o 
  -6   1   2      292.11      335.19      3.88 o 
  -5   1   2      415.44      435.02      4.57 o 
  -4   1   2      100.30       97.33      1.46 o 
  -3   1   2        4.13        6.27      0.43 o 
  -2   1   2     9882.00     9296.84    106.55 o 
  -1   1   2     6233.29     5727.79     50.73 o 
   0   1   2        3.25       -0.48      0.48 o 
   1   1   2        2.45        3.64      0.31 o 
   2   1   2     3670.60     3539.23     30.07 o 
   3   1   2       32.45       30.39      0.95 o 
   4   1   2      997.78     1086.31      9.92 o 
   5   1   2      675.27      695.62      7.30 o 
   6   1   2        1.02        0.41      0.46 o 
   7   1   2       10.95       10.95      0.90 o 
   8   1   2      232.03      223.39      3.47 o 
   9   1   2        1.15        0.54      0.65 o 
  10   1   2       30.23       26.42      1.87 o 
  11   1   2        6.39        6.62      1.33 o 
  12   1   2        2.26        4.40      1.98 o 
 -12   2   2       13.16       16.76      1.99 o 
 -11   2   2       44.84       34.83      2.37 o 
 -10   2   2       78.88       68.22      3.47 o 
  -9   2   2       79.59       66.34      2.97 o 
  -8   2   2        8.52        5.58      0.90 o 
  -7   2   2      385.34      359.30      8.44 o 
  -6   2   2       96.77      112.99      1.88 o 
  -5   2   2      160.43      166.17      2.38 o 
  -4   2   2     3630.79     3801.94     32.59 o 
  -3   2   2      124.93      112.89      1.60 o 
  -2   2   2     1659.46     1675.24     14.57 o 
  -1   2   2     9176.65     8706.60    101.44 o 
   0   2   2     3474.72     3393.77     28.82 o 
   1   2   2     1489.51     1523.45     16.79 o 
   2   2   2        0.01        1.83      0.34 o 
   3   2   2     1414.64     1352.85     12.82 o 
   4   2   2      163.85      154.26      2.25 o 
   5   2   2      176.46      201.22      2.62 o 
   6   2   2       29.40       24.81      0.93 o 
   7   2   2       54.65       36.23      1.20 o 
   8   2   2       75.53       60.90      1.67 o 
   9   2   2      306.25      289.45      5.29 o 
  10   2   2       13.22       15.15      1.50 o 
  11   2   2        1.24        2.84      1.51 o 
  12   2   2       83.70       82.98      3.97 o 
 -12   3   2       33.56       32.43      2.99 o 
 -11   3   2       17.11       15.34      1.84 o 
 -10   3   2        0.15        0.50      1.02 o 
  -9   3   2      378.38      398.14      7.68 o 
  -8   3   2        0.53        0.81      0.70 o 
  -7   3   2      576.32      589.26      7.53 o 
  -6   3   2        0.07        1.43      0.54 o 
  -5   3   2       83.40       92.93      1.87 o 
  -4   3   2       28.01       38.00      1.33 o 
  -3   3   2      216.43      241.09      2.71 o 
  -2   3   2     2802.43     2981.14     27.31 o 
  -1   3   2     7797.92     7852.98     66.16 o 
   0   3   2      200.59      190.95      2.15 o 
   1   3   2      681.87      686.16      7.34 o 
   2   3   2      168.13      154.20      2.08 o 
   3   3   2     2045.38     2177.30     20.38 o 
   4   3   2      110.07      119.30      1.75 o 
   5   3   2      546.99      547.53      5.64 o 
   6   3   2       97.01       87.13      1.83 o 
   7   3   2       46.15       40.01      1.38 o 
   8   3   2        7.13       10.59      1.03 o 
   9   3   2       13.17        9.37      1.25 o 
  10   3   2       74.94       78.96      2.81 o 
  11   3   2        2.97        3.56      2.28 o 
  12   3   2        0.26        0.85      1.20 o 
 -11   4   2       44.97       61.49      3.04 o 
 -10   4   2        9.37        7.58      1.68 o 
  -9   4   2      130.02      139.05      4.17 o 
  -8   4   2      114.39      110.99      3.04 o 
  -7   4   2       78.27       63.13      2.37 o 
  -6   4   2       98.30      107.80      2.75 o 
  -5   4   2      149.40      150.93      2.44 o 
  -4   4   2     1465.86     1572.77     15.21 o 
  -3   4   2      511.05      556.03      5.98 o 
  -2   4   2     1799.98     1915.98     17.99 o 
  -1   4   2      675.11      720.38      7.26 o 
   0   4   2     1021.50     1028.84      9.32 o 
   1   4   2        6.25        3.71      0.41 o 
   2   4   2      193.26      187.60      2.50 o 
   3   4   2      104.50      109.99      1.82 o 
   4   4   2      309.66      278.70      3.56 o 
   5   4   2       35.70       48.76      1.43 o 
   6   4   2        4.27        3.75      0.71 o 
   7   4   2        1.30        1.65      0.68 o 
   8   4   2      412.94      405.18      5.93 o 
   9   4   2        2.55        2.90      1.06 o 
  10   4   2        2.32        2.16      1.04 o 
  11   4   2        0.80        2.87      1.44 o 
 -11   5   2       51.22       56.43      3.84 o 
 -10   5   2       17.83       15.29      2.07 o 
  -9   5   2        0.01       -0.05      1.02 o 
  -8   5   2       89.77       86.43      2.79 o 
  -7   5   2       36.82       33.80      1.84 o 
  -6   5   2      218.50      207.75      3.57 o 
  -5   5   2       59.77       70.81      2.14 o 
  -4   5   2       22.30       22.18      0.98 o 
  -3   5   2      172.69      173.53      2.58 o 
  -2   5   2      818.67      952.46      9.58 o 
  -1   5   2      689.65      775.76      7.37 o 
   0   5   2      571.51      633.55      6.17 o 
   1   5   2      544.29      550.39      5.46 o 
   2   5   2        1.61        2.88      0.39 o 
   3   5   2      122.33      113.22      1.94 o 
   4   5   2       40.89       40.47      1.18 o 
   5   5   2      267.41      280.80      4.23 o 
   6   5   2       26.40       21.72      1.28 o 
   7   5   2        1.15        0.41      0.73 o 
   8   5   2      188.68      183.05      4.22 o 
   9   5   2        9.88        7.63      1.29 o 
  10   5   2       16.76       18.18      1.94 o 
  11   5   2        0.53        1.01      1.28 o 
 -11   6   2        6.70        9.83      1.62 o 
 -10   6   2        0.21        0.94      1.05 o 
  -9   6   2       18.19       17.40      2.13 o 
  -8   6   2        7.97        8.87      1.27 o 
  -7   6   2        1.65        0.65      0.80 o 
  -6   6   2        0.93        1.18      0.76 o 
  -5   6   2      412.67      448.38      6.05 o 
  -4   6   2        1.00        1.63      0.50 o 
  -3   6   2       48.07       55.78      1.43 o 
  -2   6   2     1033.54     1109.01     11.16 o 
  -1   6   2       59.56       63.96      1.31 o 
   0   6   2        7.68       10.30      1.09 o 
   1   6   2     2694.17     2961.32     25.80 o 
   2   6   2       19.70       21.00      0.78 o 
   3   6   2       37.68       41.38      1.97 o 
   4   6   2      102.02      101.07      2.27 o 
   5   6   2        0.74        1.58      0.62 o 
   6   6   2      296.53      286.83      5.45 o 
   7   6   2      255.19      254.26      5.59 o 
   8   6   2      251.69      252.81      7.92 o 
   9   6   2      122.25      117.63      3.93 o 
  10   6   2        0.25        0.46      1.57 o 
  11   6   2        4.36        4.34      1.61 o 
 -10   7   2        0.39        1.31      1.15 o 
  -9   7   2       40.04       43.65      2.94 o 
  -8   7   2       43.84       34.66      1.97 o 
  -7   7   2      147.42      137.63      3.78 o 
  -6   7   2       96.34       84.92      2.66 o 
  -5   7   2      399.34      368.94      5.40 o 
  -4   7   2       10.49       12.61      1.00 o 
  -3   7   2       52.61       63.22      3.00 o 
  -2   7   2       15.72        9.59      0.78 o 
  -1   7   2       23.91       27.98      0.98 o 
   0   7   2        0.05        0.22      0.42 o 
   1   7   2      441.21      446.86      4.88 o 
   2   7   2      222.13      233.88      3.32 o 
   3   7   2       98.51       90.41      2.17 o 
   4   7   2      181.55      174.82      3.24 o 
   5   7   2      171.12      160.21      3.19 o 
   6   7   2      267.57      251.52      4.33 o 
   7   7   2       45.57       42.89      2.79 o 
   8   7   2      176.60      170.75      4.13 o 
   9   7   2      143.28      131.74      4.24 o 
  10   7   2        8.96        6.81      1.99 o 
 -10   8   2        6.52        8.71      2.70 o 
  -9   8   2       11.63        8.86      1.55 o 
  -8   8   2       13.08        9.75      1.39 o 
  -7   8   2        6.59        5.45      1.16 o 
  -6   8   2       98.54       81.75      2.70 o 
  -5   8   2      104.87       86.18      2.37 o 
  -4   8   2       64.31       63.61      1.99 o 
  -3   8   2       84.30       92.61      3.09 o 
  -2   8   2       74.93       72.26      1.81 o 
  -1   8   2       31.42       28.33      1.20 o 
   0   8   2       71.82       67.90      1.56 o 
   1   8   2       56.99       51.06      2.19 o 
   2   8   2      236.64      231.62      3.87 o 
   3   8   2      773.64      763.77      9.32 o 
   4   8   2      567.04      556.40      7.38 o 
   5   8   2      570.02      543.33      7.38 o 
   6   8   2      192.27      189.99      3.79 o 
   7   8   2      200.60      206.36      4.13 o 
   8   8   2       68.88       77.45      6.48 o 
   9   8   2       22.63       22.93      2.06 o 
  10   8   2       17.30       21.56      2.58 o 
  -9   9   2       29.51       31.61      2.37 o 
  -8   9   2        8.02        8.34      1.44 o 
  -7   9   2       11.26       11.03      1.47 o 
  -6   9   2       26.13       18.42      1.68 o 
  -5   9   2      379.41      374.85      6.46 o 
  -4   9   2      300.71      303.39      5.62 o 
  -3   9   2      574.03      579.58      7.68 o 
  -2   9   2      454.50      436.91      6.17 o 
  -1   9   2       29.65       29.58      1.33 o 
   0   9   2       25.90       26.74      1.66 o 
   1   9   2        0.10        1.45      0.74 o 
   2   9   2       84.76       80.44      2.26 o 
   3   9   2      352.87      348.70      5.33 o 
   4   9   2       23.20       18.36      1.34 o 
   5   9   2      198.07      196.05      3.87 o 
   6   9   2        5.02        3.74      0.98 o 
   7   9   2        1.81        0.92      1.14 o 
   8   9   2       16.41       21.46      1.92 o 
   9   9   2        2.29        5.64      1.22 o 
  -8  10   2       54.53       54.54      3.11 o 
  -7  10   2       12.01       23.44      2.78 o 
  -6  10   2        1.37        2.02      1.04 o 
  -5  10   2       13.29       11.55      1.37 o 
  -4  10   2        3.20        3.76      0.92 o 
  -3  10   2        2.76        4.43      0.94 o 
  -2  10   2       73.96       53.23      1.96 o 
  -1  10   2        4.58        2.59      1.24 o 
   0  10   2       32.75       29.21      1.83 o 
   1  10   2        5.74        9.60      2.26 o 
   2  10   2        2.55        2.10      1.02 o 
   3  10   2       53.83       58.33      2.11 o 
   4  10   2      163.16      159.23      3.50 o 
   5  10   2        8.61        7.80      1.15 o 
   6  10   2       60.31       65.92      3.62 o 
   7  10   2        2.07        1.93      1.33 o 
   8  10   2        2.78        1.74      1.08 o 
  -7  11   2       62.28       76.43      2.97 o 
  -6  11   2        0.00        1.56      1.06 o 
  -5  11   2       61.14       66.54      2.65 o 
  -4  11   2        0.61        1.70      0.90 o 
  -3  11   2       23.56       21.36      1.69 o 
  -2  11   2        0.07        1.09      1.19 o 
  -1  11   2       23.03       19.83      2.02 o 
   0  11   2       34.07       36.16      2.48 o 
   1  11   2       77.00       76.32      4.40 o 
   2  11   2        0.19        0.18      0.98 o 
   3  11   2       69.82       54.56      2.43 o 
   4  11   2        3.61        4.39      1.04 o 
   5  11   2        9.41        7.28      1.21 o 
   6  11   2       20.34       31.45      2.17 o 
   7  11   2        4.31        4.22      1.24 o 
  -6  12   2        0.09        2.65      2.35 o 
  -5  12   2        5.42        9.06      1.47 o 
  -4  12   2        1.84        3.69      1.65 o 
  -3  12   2        1.55        3.15      1.30 o 
  -2  12   2        3.87        5.13      1.53 o 
  -1  12   2       18.09       25.30      2.38 o 
   0  12   2       28.86       29.61      2.44 o 
   1  12   2        1.66        2.37      1.41 o 
   2  12   2       49.25       51.92      2.85 o 
   3  12   2        0.55        1.60      1.07 o 
   4  12   2        1.27        0.67      1.07 o 
   5  12   2       20.86       26.42      2.83 o 
   6  12   2       24.32       30.48      4.19 o 
  -3  13   2       35.34       42.73      2.76 o 
  -2  13   2        5.92        6.18      1.74 o 
  -1  13   2        2.40        3.55      1.59 o 
   0  13   2       23.33       26.37      2.47 o 
   1  13   2        8.35       12.82      2.00 o 
   2  13   2       31.39       31.64      2.72 o 
   3  13   2        0.00        0.65      1.40 o 
 -12   1   3        1.52        1.72      1.65 o 
 -11   1   3        2.65        4.26      1.14 o 
 -10   1   3        3.69        3.63      1.09 o 
  -9   1   3      123.81      110.66      2.77 o 
  -8   1   3        5.82        7.46      0.99 o 
  -7   1   3       30.81       31.45      1.46 o 
  -6   1   3        5.85       12.46      0.85 o 
  -5   1   3       16.81       17.40      0.85 o 
  -4   1   3       20.74       19.11      1.38 o 
  -3   1   3       70.90       74.72      1.40 o 
  -2   1   3      378.46      358.60      3.82 o 
  -1   1   3      418.17      440.68      4.79 o 
   0   1   3     3075.73     3180.61     28.94 o 
   1   1   3      519.08      501.28      5.43 o 
   2   1   3        8.88        5.80      0.48 o 
   3   1   3       74.44       83.11      1.27 o 
   4   1   3     3397.54     3810.53     32.69 o 
   5   1   3      799.45      885.59      8.46 o 
   6   1   3      613.11      669.58      6.83 o 
   7   1   3      360.90      376.74      5.63 o 
   8   1   3       77.75       75.80      2.11 o 
   9   1   3       11.77       13.06      1.11 o 
  10   1   3        0.64        1.49      0.88 o 
  11   1   3        6.92        4.16      1.39 o 
  12   1   3       29.48       31.64      5.12 o 
 -12   2   3        3.03        6.83      1.40 o 
 -11   2   3        0.13       -1.17      1.30 o 
 -10   2   3      195.35      187.01      4.33 o 
  -9   2   3        0.31        0.02      1.01 o 
  -8   2   3        4.61        4.19      0.99 o 
  -7   2   3      483.12      501.53      6.87 o 
  -6   2   3      227.89      243.93      3.41 o 
  -5   2   3        0.15        0.13      0.35 o 
  -4   2   3      154.38      184.85      2.30 o 
  -3   2   3      280.29      291.04      3.29 o 
  -2   2   3      382.14      397.53      4.17 o 
  -1   2   3    10127.51     9567.23     80.49 o 
   0   2   3       16.30       15.70      0.80 o 
   1   2   3       61.29       72.08      1.07 o 
   2   2   3      134.71      101.64      1.35 o 
   3   2   3       72.73       85.58      2.47 o 
   4   2   3      203.31      214.65      2.61 o 
   5   2   3      157.72      154.06      2.21 o 
   6   2   3       37.07       38.87      1.45 o 
   7   2   3      165.39      142.81      2.52 o 
   8   2   3       35.08       32.62      1.40 o 
   9   2   3      383.93      390.75      5.85 o 
  10   2   3       69.62       75.38      2.67 o 
  11   2   3       14.13       16.63      2.21 o 
  12   2   3        0.01        3.43      1.56 o 
 -12   3   3       50.89       51.81      4.62 o 
 -11   3   3       19.48       23.12      2.11 o 
 -10   3   3       42.40       37.45      2.38 o 
  -9   3   3      248.52      237.58      4.99 o 
  -8   3   3      154.56      153.24      3.58 o 
  -7   3   3      349.17      366.24      5.76 o 
  -6   3   3        0.55        0.85      0.49 o 
  -5   3   3        9.47       11.96      0.66 o 
  -4   3   3       56.33       56.95      1.15 o 
  -3   3   3       45.30       42.65      1.70 o 
  -2   3   3      528.20      551.54      5.33 o 
  -1   3   3      149.69      124.13      2.19 o 
   0   3   3      250.99      256.31      2.76 o 
   1   3   3      808.78      747.03      7.36 o 
   2   3   3      328.73      325.64      3.71 o 
   3   3   3      307.11      343.09      3.98 o 
   4   3   3       47.59       51.50      1.34 o 
   5   3   3       14.79       12.17      0.68 o 
   6   3   3       82.14       83.25      1.64 o 
   7   3   3       18.53       19.38      1.08 o 
   8   3   3       30.81       31.81      2.02 o 
   9   3   3      154.50      148.10      3.28 o 
  10   3   3       27.10       31.12      2.98 o 
  11   3   3       67.08       73.21      3.73 o 
  12   3   3       14.95       18.04      4.69 o 
 -11   4   3        4.87        7.41      1.54 o 
 -10   4   3        2.07        1.90      1.13 o 
  -9   4   3      138.22      127.58      4.02 o 
  -8   4   3       28.56       29.98      1.75 o 
  -7   4   3       84.42       79.89      2.51 o 
  -6   4   3      486.15      522.41      6.80 o 
  -5   4   3      770.05      862.76      9.05 o 
  -4   4   3      163.29      195.08      2.50 o 
  -3   4   3     3100.66     3365.11     31.05 o 
  -2   4   3      110.65      124.42      1.75 o 
  -1   4   3     2996.06     3256.49     27.99 o 
   0   4   3      307.91      270.99      3.00 o 
   1   4   3       66.80       58.18      1.50 o 
   2   4   3      243.59      224.91      2.91 o 
   3   4   3       19.86       12.02      0.73 o 
   4   4   3      760.55      834.96      8.69 o 
   5   4   3       78.01       74.06      1.83 o 
   6   4   3        1.99        1.68      0.55 o 
   7   4   3      114.32      120.50      3.51 o 
   8   4   3       90.88       87.94      2.44 o 
   9   4   3       43.26       39.96      2.26 o 
  10   4   3        0.41       -0.50      0.99 o 
  11   4   3       39.20       40.93      3.14 o 
 -11   5   3       25.38       27.95      2.34 o 
 -10   5   3        1.83        2.24      1.04 o 
  -9   5   3       12.99       15.84      1.79 o 
  -8   5   3        7.15        8.18      1.18 o 
  -7   5   3       12.48       17.14      1.46 o 
  -6   5   3       99.79       89.57      3.01 o 
  -5   5   3       33.94       38.07      1.25 o 
  -4   5   3      302.04      342.35      4.30 o 
  -3   5   3       11.55        3.90      0.64 o 
  -2   5   3      632.58      686.39      6.69 o 
  -1   5   3      489.46      516.59      5.23 o 
   0   5   3      910.49      980.00      9.11 o 
   1   5   3      809.24      835.50      8.53 o 
   2   5   3       25.07       37.80      1.43 o 
   3   5   3        1.05        2.12      0.49 o 
   4   5   3      130.35      118.31      2.27 o 
   5   5   3      145.93      167.81      4.69 o 
   6   5   3      113.33      111.70      2.53 o 
   7   5   3     1096.32     1153.58     17.99 o 
   8   5   3      198.96      201.07      4.95 o 
   9   5   3      113.04      111.51      3.96 o 
  10   5   3       15.25       16.53      1.87 o 
  11   5   3        0.14        0.68      1.13 o 
 -11   6   3        4.35        7.83      1.73 o 
 -10   6   3        2.83        4.12      1.29 o 
  -9   6   3        0.03        0.89      1.08 o 
  -8   6   3        9.97        8.87      1.30 o 
  -7   6   3        0.33        0.15      0.89 o 
  -6   6   3       26.93       20.38      1.73 o 
  -5   6   3        0.22        0.93      0.57 o 
  -4   6   3        5.01        5.44      0.67 o 
  -3   6   3       63.21       75.10      1.84 o 
  -2   6   3      381.48      381.80      4.63 o 
  -1   6   3      312.82      276.98      3.32 o 
   0   6   3      367.18      407.39      4.43 o 
   1   6   3        7.12        6.52      0.55 o 
   2   6   3       76.95       77.37      1.66 o 
   3   6   3       79.27       64.88      1.61 o 
   4   6   3     1151.25     1148.59     23.17 o 
   5   6   3      213.22      195.55      3.47 o 
   6   6   3     1022.93     1072.94     12.46 o 
   7   6   3        5.19        4.92      0.96 o 
   8   6   3      476.98      485.09      9.62 o 
   9   6   3       12.82       14.40      2.42 o 
  10   6   3        2.61       -0.09      1.02 o 
  11   6   3        6.50        7.49      1.83 o 
 -10   7   3        0.72        2.53      1.32 o 
  -9   7   3        0.00       -0.49      1.35 o 
  -8   7   3        2.11        4.40      1.15 o 
  -7   7   3       11.50       11.15      1.36 o 
  -6   7   3      582.09      564.89      8.48 o 
  -5   7   3      310.62      286.90      5.14 o 
  -4   7   3        2.01        0.74      0.54 o 
  -3   7   3       58.17       60.89      1.63 o 
  -2   7   3       17.19       23.30      1.10 o 
  -1   7   3       26.41       26.45      1.12 o 
   0   7   3      101.68      127.95      2.08 o 
   1   7   3      163.08      163.72      3.85 o 
   2   7   3        5.92        7.72      0.73 o 
   3   7   3       65.78       75.56      2.01 o 
   4   7   3       68.09       69.52      1.99 o 
   5   7   3       45.13       38.98      1.63 o 
   6   7   3       16.01       17.43      1.32 o 
   7   7   3       48.63       41.96      3.10 o 
   8   7   3       22.51       23.92      2.08 o 
   9   7   3        0.11        0.31      1.04 o 
  10   7   3       35.52       42.46      2.66 o 
 -10   8   3        8.23       10.86      2.98 o 
  -9   8   3       39.97       43.65      2.37 o 
  -8   8   3        0.28        1.34      1.21 o 
  -7   8   3        6.15       10.88      1.39 o 
  -6   8   3        2.77        4.45      1.08 o 
  -5   8   3        4.50        5.44      1.07 o 
  -4   8   3      106.23      102.78      2.51 o 
  -3   8   3       38.90       39.91      1.60 o 
  -2   8   3       30.58       30.81      1.29 o 
  -1   8   3       36.18       39.23      1.38 o 
   0   8   3        0.43       -0.27      0.47 o 
   1   8   3        1.51        0.86      0.57 o 
   2   8   3        3.76        3.19      0.77 o 
   3   8   3      430.42      416.20      6.31 o 
   4   8   3      168.87      157.76      3.50 o 
   5   8   3      352.89      346.54      7.74 o 
   6   8   3      143.16      146.54      3.29 o 
   7   8   3        8.45        8.52      1.31 o 
   8   8   3      123.77      113.93      3.88 o 
   9   8   3       21.90       24.71      2.17 o 
  10   8   3       18.43       20.35      4.50 o 
  -9   9   3        3.90        5.38      1.36 o 
  -8   9   3      198.59      181.61      5.86 o 
  -7   9   3        2.68        5.59      1.21 o 
  -6   9   3       16.23       16.40      1.59 o 
  -5   9   3        0.00        0.16      0.89 o 
  -4   9   3       27.77       27.69      1.54 o 
  -3   9   3      454.76      424.63      6.13 o 
  -2   9   3       10.37        9.42      1.05 o 
  -1   9   3       51.73       49.21      1.74 o 
   0   9   3      217.11      212.85      4.23 o 
   1   9   3        0.31        0.11      0.68 o 
   2   9   3      300.08      281.06      4.57 o 
   3   9   3        0.29        0.09      0.73 o 
   4   9   3        0.20        0.66      0.88 o 
   5   9   3      139.87      146.93      3.75 o 
   6   9   3      179.30      179.86      4.26 o 
   7   9   3        0.84        0.53      0.91 o 
   8   9   3        4.90        3.77      1.17 o 
   9   9   3        0.11        1.18      1.00 o 
  -8  10   3        0.91       -0.14      1.09 o 
  -7  10   3       26.57       22.47      1.87 o 
  -6  10   3       11.61       13.81      1.57 o 
  -5  10   3       93.06       83.42      3.04 o 
  -4  10   3      104.75       98.29      2.98 o 
  -3  10   3        0.62        1.52      0.84 o 
  -2  10   3       93.98       79.53      2.67 o 
  -1  10   3        0.83        2.18      1.47 o 
   0  10   3        7.07       10.00      1.32 o 
   1  10   3      336.83      323.45      5.76 o 
   2  10   3       18.74       19.33      1.61 o 
   3  10   3      143.54      147.74      3.29 o 
   4  10   3        7.15        8.56      1.17 o 
   5  10   3        5.17        4.92      1.11 o 
   6  10   3       96.75       97.44      3.16 o 
   7  10   3        2.27        2.91      1.07 o 
   8  10   3       11.15       15.99      1.80 o 
  -7  11   3       12.71       15.91      1.75 o 
  -6  11   3        3.50        3.03      1.07 o 
  -5  11   3      171.61      180.83      4.43 o 
  -4  11   3        9.62       13.12      1.52 o 
  -3  11   3       40.95       43.39      3.04 o 
  -2  11   3       87.80       82.26      3.59 o 
  -1  11   3       40.54       42.40      2.54 o 
   0  11   3      334.45      337.19      8.01 o 
   1  11   3      507.15      513.56      8.15 o 
   2  11   3        1.85        1.03      1.03 o 
   3  11   3       49.08       43.77      2.21 o 
   4  11   3        4.66        3.98      1.10 o 
   5  11   3       15.64       16.35      1.64 o 
   6  11   3        0.28        1.11      0.94 o 
   7  11   3       21.61       28.47      3.56 o 
  -5  12   3        2.46        5.00      2.46 o 
  -4  12   3       26.36       31.17      2.71 o 
  -3  12   3        9.43       10.36      1.73 o 
  -2  12   3       70.30       57.62      3.39 o 
  -1  12   3       35.41       39.59      3.11 o 
   0  12   3      174.84      182.80      6.40 o 
   1  12   3        2.81        2.89      1.37 o 
   2  12   3        5.08        6.22      1.57 o 
   3  12   3        0.86       -0.14      1.16 o 
   4  12   3       14.43       14.70      1.84 o 
   5  12   3        3.19        2.73      1.16 o 
  -3  13   3       11.04       11.22      2.49 o 
  -2  13   3        0.73        0.97      1.45 o 
  -1  13   3       20.22       20.81      2.34 o 
   0  13   3       44.22       41.57      3.19 o 
   1  13   3       22.24       29.67      2.59 o 
   2  13   3       21.34       20.31      2.29 o 
   3  13   3        1.12        1.74      1.83 o 
 -12   0   4        9.07       10.05      5.95 o 
 -11   0   4        6.18        6.65      2.09 o 
 -10   0   4      143.63      154.86      9.58 o 
  -9   0   4       72.67       69.55      3.18 o 
  -8   0   4       47.60       53.48      2.72 o 
  -7   0   4        3.36        4.42      1.17 o 
  -6   0   4      162.70      157.19      3.18 o 
  -5   0   4        6.93        9.70      1.60 o 
  -4   0   4      905.82      798.47     12.61 o 
  -3   0   4      476.41      494.78      6.79 o 
  -2   0   4      634.06      640.12      8.39 o 
  -1   0   4      567.06      609.81      7.93 o 
   0   0   4      901.02      993.98     12.43 o 
   1   0   4    13118.87    11935.91    316.85 o 
   2   0   4     5099.05     4840.41     58.02 o 
   3   0   4     2084.84     2428.33     29.74 o 
   4   0   4      638.33      686.72      9.44 o 
   5   0   4      499.31      654.14     10.80 o 
   6   0   4      485.25      488.90      7.79 o 
   7   0   4       21.20       23.82      1.71 o 
   8   0   4       68.89       80.57      4.35 o 
   9   0   4      225.18      205.27      4.64 o 
  10   0   4      300.24      269.58     12.18 o 
 -12   1   4        1.22        0.36      1.54 o 
 -11   1   4       13.87       20.15      1.85 o 
 -10   1   4        1.59        1.57      1.01 o 
  -9   1   4       13.72       13.45      1.42 o 
  -8   1   4       52.77       51.59      1.88 o 
  -7   1   4       23.64       20.84      1.23 o 
  -6   1   4       18.85       19.46      0.95 o 
  -5   1   4      620.39      701.21      7.47 o 
  -4   1   4      141.49      166.07      2.37 o 
  -3   1   4      147.37      143.34      2.19 o 
  -2   1   4       27.32       22.94      0.76 o 
  -1   1   4    13924.49    12665.51    143.08 o 
   0   1   4    17588.07    15326.28    140.38 o 
   1   1   4    23331.68    19108.15    393.82 o 
   2   1   4     4024.87     4036.29     34.35 o 
   3   1   4      101.06       90.36      1.37 o 
   4   1   4      138.59      131.58      1.88 o 
   5   1   4       48.16       49.34      1.27 o 
   6   1   4      131.77      153.78      2.44 o 
   7   1   4      134.71      148.96      2.62 o 
   8   1   4      274.77      250.46      5.14 o 
   9   1   4        0.89        1.60      0.68 o 
  10   1   4       22.44       25.06      1.53 o 
  11   1   4       40.09       39.87      5.25 o 
  12   1   4       36.29       47.60      6.21 o 
 -12   2   4        6.52       11.55      1.69 o 
 -11   2   4        9.59       10.51      1.98 o 
 -10   2   4       44.46       45.05      2.23 o 
  -9   2   4      136.47      123.60      3.33 o 
  -8   2   4       65.80       59.34      2.26 o 
  -7   2   4      115.38      123.26      3.01 o 
  -6   2   4      103.74      117.76      2.17 o 
  -5   2   4        1.22       -0.25      0.39 o 
  -4   2   4      605.15      655.68      6.94 o 
  -3   2   4      380.83      384.74      4.66 o 
  -2   2   4      134.02      136.70      1.84 o 
  -1   2   4     7071.45     7133.57     60.17 o 
   0   2   4     3008.87     3065.79     26.21 o 
   1   2   4      272.14      270.91      2.84 o 
   2   2   4      584.18      579.64      6.28 o 
   3   2   4     1754.21     1959.45     17.17 o 
   4   2   4      225.77      227.52      2.75 o 
   5   2   4      455.18      558.83      5.76 o 
   6   2   4      100.35      103.66      1.88 o 
   7   2   4      164.15      146.29      4.16 o 
   8   2   4       21.71       20.72      1.32 o 
   9   2   4      170.31      183.88      3.67 o 
  10   2   4       68.50       59.93      3.56 o 
  11   2   4       41.72       50.71      2.70 o 
  12   2   4        0.25        0.12      2.94 o 
 -12   3   4        4.99        6.96      3.65 o 
 -11   3   4       22.99       19.39      2.05 o 
 -10   3   4        3.63        2.91      1.14 o 
  -9   3   4       62.30       58.19      2.36 o 
  -8   3   4        3.70        2.73      1.12 o 
  -7   3   4       97.35       81.07      2.43 o 
  -6   3   4      519.84      523.81     14.59 o 
  -5   3   4      110.10      114.96      2.20 o 
  -4   3   4      552.65      585.34      5.86 o 
  -3   3   4     5861.27     6495.98     55.12 o 
  -2   3   4        7.74        3.33      0.39 o 
  -1   3   4      841.69      828.12      7.66 o 
   0   3   4     4076.49     4136.21     35.24 o 
   1   3   4      167.52      166.56      2.03 o 
   2   3   4      113.39      115.78      1.79 o 
   3   3   4       67.28       65.37      1.16 o 
   4   3   4       80.52       91.61      1.52 o 
   5   3   4      308.15      318.46      3.73 o 
   6   3   4       30.27       36.70      1.79 o 
   7   3   4       63.86       59.45      1.69 o 
   8   3   4       40.19       42.01      1.84 o 
   9   3   4        1.62        2.40      0.92 o 
  10   3   4       60.93       61.73      2.80 o 
  11   3   4        5.01        7.00      1.43 o 
 -11   4   4        0.62        0.62      0.96 o 
 -10   4   4        0.71        3.29      1.21 o 
  -9   4   4      117.33      114.36      3.85 o 
  -8   4   4      160.80      157.81      3.77 o 
  -7   4   4       58.16       54.93      2.54 o 
  -6   4   4       11.54       11.89      1.01 o 
  -5   4   4       28.94       20.58      1.50 o 
  -4   4   4      691.40      856.06      8.24 o 
  -3   4   4       12.45        4.17      0.48 o 
  -2   4   4     3719.40     4057.04     34.80 o 
  -1   4   4      443.82      462.66      4.72 o 
   0   4   4     1001.61     1075.90      9.84 o 
   1   4   4       20.10       18.61      0.71 o 
   2   4   4      308.04      313.15      3.79 o 
   3   4   4      388.71      410.34      4.90 o 
   4   4   4      538.31      564.67      6.31 o 
   5   4   4      263.53      264.52      3.94 o 
   6   4   4       33.62       36.02      1.95 o 
   7   4   4      696.26      702.28      8.76 o 
   8   4   4       72.99       77.87      2.57 o 
   9   4   4       54.65       49.12      2.23 o 
  10   4   4       82.59       72.51      3.13 o 
  11   4   4      103.43      124.02      4.22 o 
 -11   5   4        5.40        7.40      1.60 o 
 -10   5   4        0.72        2.07      1.12 o 
  -9   5   4        5.13        3.53      1.23 o 
  -8   5   4       81.71       76.87      5.40 o 
  -7   5   4       61.19       51.00      1.88 o 
  -6   5   4      271.68      272.85      4.44 o 
  -5   5   4       14.17       14.58      1.07 o 
  -4   5   4       47.53       39.42      1.29 o 
  -3   5   4      621.75      666.12      7.22 o 
  -2   5   4      397.51      378.11      4.14 o 
  -1   5   4       58.00       70.12      1.37 o 
   0   5   4        0.92        0.16      0.37 o 
   1   5   4      479.76      494.08      5.08 o 
   2   5   4       57.57       51.20      1.33 o 
   3   5   4       30.70       46.09      1.28 o 
   4   5   4      263.42      291.28      3.86 o 
   5   5   4        2.39        3.15      0.60 o 
   6   5   4       91.78       86.96      2.26 o 
   7   5   4      495.20      490.20      7.56 o 
   8   5   4       17.17       18.48      1.57 o 
   9   5   4       65.51       63.29      2.79 o 
  10   5   4       11.75       15.29      1.87 o 
  11   5   4        3.60        5.01      1.44 o 
 -11   6   4       31.30       33.99      3.61 o 
 -10   6   4        0.26        1.73      1.11 o 
  -9   6   4       10.57        6.59      1.57 o 
  -8   6   4       96.72       87.08      2.89 o 
  -7   6   4      210.23      219.07      4.59 o 
  -6   6   4      343.63      343.84      5.91 o 
  -5   6   4        0.24        0.46      0.61 o 
  -4   6   4      444.97      432.74      7.88 o 
  -3   6   4        1.54        2.85      0.74 o 
  -2   6   4      395.70      404.09      4.88 o 
  -1   6   4       72.38       85.82      1.73 o 
   0   6   4      608.47      657.54      7.09 o 
   1   6   4       36.64       40.41      1.10 o 
   2   6   4      123.91      128.56      2.60 o 
   3   6   4      104.00      101.12      2.00 o 
   4   6   4      310.78      330.79      4.81 o 
   5   6   4       36.56       36.41      2.13 o 
   6   6   4      747.27      719.59     13.13 o 
   7   6   4     1180.60     1183.28     18.60 o 
   8   6   4      150.82      146.79      6.62 o 
   9   6   4        3.97        4.67      1.35 o 
  10   6   4       36.71       34.24      2.39 o 
  11   6   4        1.45        2.35      3.15 o 
 -10   7   4        0.02        3.65      1.58 o 
  -9   7   4        8.13        7.88      1.70 o 
  -8   7   4       13.85       11.93      1.48 o 
  -7   7   4       30.91       26.50      1.77 o 
  -6   7   4      307.29      292.44      5.43 o 
  -5   7   4       11.56       10.40      1.33 o 
  -4   7   4       66.15       51.44      1.55 o 
  -3   7   4      138.68      139.63      2.72 o 
  -2   7   4       50.77       41.12      1.58 o 
  -1   7   4        8.80       10.86      0.83 o 
   0   7   4       68.95       65.74      1.48 o 
   1   7   4      324.87      306.04      4.08 o 
   2   7   4      221.83      198.71      5.83 o 
   3   7   4      121.14      108.98      2.65 o 
   4   7   4       11.95        9.73      1.00 o 
   5   7   4      197.93      188.46      6.32 o 
   6   7   4       18.69       19.78      1.56 o 
   7   7   4       23.62       21.85      1.68 o 
   8   7   4       34.50       36.70      2.08 o 
   9   7   4       41.04       47.17      3.66 o 
  10   7   4       30.43       33.26      2.46 o 
  -9   8   4       14.34       19.68      2.24 o 
  -8   8   4       12.92       11.68      1.50 o 
  -7   8   4       39.84       47.57      2.26 o 
  -6   8   4        2.62        1.13      1.07 o 
  -5   8   4       34.35       33.45      1.81 o 
  -4   8   4        0.36        0.68      0.70 o 
  -3   8   4        9.85        7.23      0.82 o 
  -2   8   4        6.57        6.64      0.80 o 
  -1   8   4       27.53       27.55      1.25 o 
   0   8   4       20.61       17.88      1.07 o 
   1   8   4      271.30      254.74      4.08 o 
   2   8   4       17.21       15.55      1.17 o 
   3   8   4      213.35      199.48      3.64 o 
   4   8   4      111.81      110.82      2.86 o 
   5   8   4      175.29      168.78      3.88 o 
   6   8   4       76.83       72.82      3.08 o 
   7   8   4        0.02        0.01      0.89 o 
   8   8   4      135.61      121.57      3.57 o 
   9   8   4        0.00        2.99      1.17 o 
  -9   9   4       34.82       44.25      3.34 o 
  -8   9   4        1.15       -1.17      1.19 o 
  -7   9   4        8.31        6.85      1.37 o 
  -6   9   4        2.52        3.09      1.18 o 
  -5   9   4      128.87      121.81      3.34 o 
  -4   9   4       27.00       21.54      1.57 o 
  -3   9   4      185.62      211.76      3.91 o 
  -2   9   4        1.04        1.34      0.72 o 
  -1   9   4      529.04      552.58      7.35 o 
   0   9   4      180.15      176.25      4.21 o 
   1   9   4       30.46       33.65      1.81 o 
   2   9   4      331.14      343.81      5.28 o 
   3   9   4       40.62       37.97      1.84 o 
   4   9   4        0.08        0.57      0.78 o 
   5   9   4      189.29      176.03      5.15 o 
   6   9   4        4.21        5.10      1.21 o 
   7   9   4        1.94        2.48      1.03 o 
   8   9   4        1.68        3.60      1.11 o 
   9   9   4        0.17        2.03      1.30 o 
  -8  10   4        5.87        7.35      1.66 o 
  -7  10   4       17.28       17.35      1.96 o 
  -6  10   4       13.63        9.27      1.55 o 
  -5  10   4       32.15       35.09      1.99 o 
  -4  10   4        3.85        2.47      1.00 o 
  -3  10   4      258.41      227.96      4.23 o 
  -2  10   4       53.88       45.88      2.12 o 
  -1  10   4      411.08      404.50      7.57 o 
   0  10   4      233.09      219.38      4.53 o 
   1  10   4      375.24      377.04      7.28 o 
   2  10   4       33.68       32.22      1.88 o 
   3  10   4       12.79       11.94      1.24 o 
   4  10   4        9.24       10.75      1.40 o 
   5  10   4       50.00       45.43      2.27 o 
   6  10   4       15.65       16.74      1.64 o 
   7  10   4       19.00       23.70      1.83 o 
   8  10   4        1.78        5.51      1.47 o 
  -7  11   4        4.88        8.51      2.05 o 
  -6  11   4       11.62       13.82      1.58 o 
  -5  11   4        8.66        8.16      1.58 o 
  -4  11   4        0.15       -0.28      1.09 o 
  -3  11   4       12.32       14.91      1.59 o 
  -2  11   4       94.66       98.18      3.56 o 
  -1  11   4        2.42        4.87      1.47 o 
   0  11   4        0.09        1.18      1.27 o 
   1  11   4        3.20        2.65      1.10 o 
   2  11   4        2.12        1.88      1.05 o 
   3  11   4       20.08       17.11      1.90 o 
   4  11   4        3.71        2.99      1.09 o 
   5  11   4        5.00        1.79      1.02 o 
   6  11   4        0.18        1.91      1.03 o 
   7  11   4        1.70        3.54      1.82 o 
  -5  12   4       17.47       19.42      2.02 o 
  -4  12   4        0.02       -0.30      1.22 o 
  -3  12   4        4.69        5.90      1.65 o 
  -2  12   4        2.26        1.34      1.27 o 
  -1  12   4        0.03       -0.78      1.11 o 
   0  12   4        0.02        2.19      1.36 o 
   1  12   4        4.90        2.15      1.42 o 
   2  12   4        3.46        5.12      1.46 o 
   3  12   4        5.26        5.52      1.64 o 
   4  12   4        1.94        1.69      1.27 o 
   5  12   4       46.04       53.01      4.36 o 
  -3  13   4        0.56        2.92      1.96 o 
  -2  13   4        4.47        5.27      1.51 o 
  -1  13   4        5.80        8.34      1.86 o 
   0  13   4       14.65       17.18      2.22 o 
   1  13   4        1.10        2.76      1.86 o 
   2  13   4       12.31       12.26      2.89 o 
   3  13   4        0.10        1.23      2.03 o 
 -12   1   5        1.81        5.54      1.77 o 
 -11   1   5       11.29       11.40      1.60 o 
 -10   1   5       71.07       69.31      3.00 o 
  -9   1   5       17.45       18.54      1.56 o 
  -8   1   5      229.80      235.12      4.18 o 
  -7   1   5       50.61       47.89      2.41 o 
  -6   1   5        3.44        2.13      0.63 o 
  -5   1   5      300.52      295.19      3.78 o 
  -4   1   5      943.37      982.43      9.89 o 
  -3   1   5      176.10      159.48      2.25 o 
  -2   1   5        3.39        2.26      0.32 o 
  -1   1   5     1748.03     1806.14     15.73 o 
   0   1   5       33.96       26.64      0.90 o 
   1   1   5     1428.68     1501.84     14.20 o 
   2   1   5      244.11      230.23      2.83 o 
   3   1   5      658.36      759.42      7.15 o 
   4   1   5       88.67       78.25      1.56 o 
   5   1   5        1.81        0.37      0.37 o 
   6   1   5      137.98      153.77      2.46 o 
   7   1   5        0.83        0.46      0.53 o 
   8   1   5       39.11       42.51      1.96 o 
   9   1   5       82.12       72.07      2.25 o 
  10   1   5       99.66       89.70      2.90 o 
  11   1   5       10.53       12.37      3.56 o 
  12   1   5        5.59       12.69      3.46 o 
 -12   2   5        1.72        0.24      1.52 o 
 -11   2   5        0.04        0.78      1.28 o 
 -10   2   5       95.72       89.72      4.63 o 
  -9   2   5        0.35        0.43      0.88 o 
  -8   2   5      877.50      893.12     12.03 o 
  -7   2   5       14.16       12.04      1.08 o 
  -6   2   5       10.62        7.20      0.72 o 
  -5   2   5      302.10      327.71      4.16 o 
  -4   2   5        0.36       -0.09      0.39 o 
  -3   2   5     2674.94     2861.56     26.60 o 
  -2   2   5        4.17        3.10      0.37 o 
  -1   2   5       63.68       63.76      1.23 o 
   0   2   5     3712.13     3886.60     33.12 o 
   1   2   5       40.62       37.76      0.94 o 
   2   2   5     1148.44     1171.27     11.38 o 
   3   2   5      363.11      349.21      3.93 o 
   4   2   5      383.34      365.77      3.99 o 
   5   2   5       96.60      107.96      2.05 o 
   6   2   5      487.83      515.33      5.61 o 
   7   2   5      118.63      111.30      2.32 o 
   8   2   5       31.84       34.82      1.59 o 
   9   2   5      341.24      351.30      6.82 o 
  10   2   5       25.68       27.01      1.79 o 
  11   2   5       57.45       55.64      3.36 o 
 -11   3   5        5.82        3.20      1.10 o 
 -10   3   5       26.23       25.33      2.13 o 
  -9   3   5       47.94       37.28      2.19 o 
  -8   3   5        8.27        9.12      1.37 o 
  -7   3   5       16.83       17.51      1.38 o 
  -6   3   5       21.88       19.43      1.15 o 
  -5   3   5      392.95      423.75      5.11 o 
  -4   3   5      516.68      537.16      5.83 o 
  -3   3   5      604.49      678.57      6.61 o 
  -2   3   5       76.87       74.27      1.32 o 
  -1   3   5     1068.32     1159.79     10.51 o 
   0   3   5     1555.80     1603.60     14.19 o 
   1   3   5      665.91      650.35      6.63 o 
   2   3   5     2534.85     2737.80     23.74 o 
   3   3   5     2540.78     2725.92     23.72 o 
   4   3   5       93.86      100.02      1.74 o 
   5   3   5      168.71      164.16      2.81 o 
   6   3   5      101.92       93.88      2.01 o 
   7   3   5       13.09       17.24      1.19 o 
   8   3   5      179.57      167.62      3.79 o 
   9   3   5       92.47       84.22      2.96 o 
  10   3   5        0.77        1.81      1.09 o 
  11   3   5      222.52      245.91      8.88 o 
 -11   4   5        1.97        4.07      1.36 o 
 -10   4   5       46.11       40.59      2.56 o 
  -9   4   5      124.22      123.23      4.77 o 
  -8   4   5        0.07        0.70      0.86 o 
  -7   4   5        2.57        4.79      0.87 o 
  -6   4   5        8.45       10.12      0.99 o 
  -5   4   5      236.21      245.75      3.93 o 
  -4   4   5      169.84      156.01      2.23 o 
  -3   4   5     2826.82     3211.55     27.88 o 
  -2   4   5        1.13        3.80      1.30 o 
  -1   4   5      192.02      214.79      2.65 o 
   0   4   5      286.34      274.04      3.28 o 
   1   4   5      714.72      738.08      7.08 o 
   2   4   5     4247.07     4581.11     39.23 o 
   3   4   5       98.97       81.67      1.66 o 
   4   4   5     2208.61     2489.43     23.63 o 
   5   4   5      133.12      141.64      2.48 o 
   6   4   5        6.74        9.12      0.93 o 
   7   4   5      116.76      108.04      2.92 o 
   8   4   5       79.64       76.01      2.54 o 
   9   4   5       67.89       63.68      2.48 o 
  10   4   5        1.32        1.38      1.26 o 
  11   4   5       17.43       16.09      1.93 o 
 -11   5   5       10.99        8.11      2.06 o 
 -10   5   5        3.24        6.30      1.56 o 
  -9   5   5       21.25       25.83      2.12 o 
  -8   5   5       18.45       22.52      3.22 o 
  -7   5   5      117.09      115.45      3.66 o 
  -6   5   5        0.08        0.63      0.69 o 
  -5   5   5       66.00       58.14      1.80 o 
  -4   5   5      309.66      315.29      4.12 o 
  -3   5   5      152.86      124.66      2.21 o 
  -2   5   5      162.23      165.02      2.33 o 
  -1   5   5      397.99      425.59      4.59 o 
   0   5   5       26.21       26.82      0.94 o 
   1   5   5       84.56       71.65      1.63 o 
   2   5   5      599.14      629.80      6.87 o 
   3   5   5       21.74       17.40      0.95 o 
   4   5   5      211.33      228.99      3.34 o 
   5   5   5        0.59        1.31      0.57 o 
   6   5   5        2.24        4.02      1.20 o 
   7   5   5      215.47      205.08      4.31 o 
   8   5   5        0.56       -0.81      0.81 o 
   9   5   5       74.55       67.35      2.64 o 
  10   5   5       35.77       34.77      2.39 o 
  11   5   5        0.52        3.87      1.36 o 
 -10   6   5        3.66        2.92      1.33 o 
  -9   6   5        0.05       -0.46      1.14 o 
  -8   6   5        0.40       -1.07      1.07 o 
  -7   6   5      358.71      382.14      6.60 o 
  -6   6   5       70.32       60.21      2.04 o 
  -5   6   5        9.99       13.11      1.11 o 
  -4   6   5        6.80        6.61      0.83 o 
  -3   6   5      215.57      210.97      3.98 o 
  -2   6   5       32.30       39.93      1.30 o 
  -1   6   5      474.50      511.16      5.45 o 
   0   6   5        0.00        1.29      0.47 o 
   1   6   5       21.25       27.31      1.04 o 
   2   6   5        0.80        0.73      0.50 o 
   3   6   5       10.52        9.68      0.79 o 
   4   6   5       38.25       32.92      1.41 o 
   5   6   5        9.08        9.51      1.10 o 
   6   6   5       39.82       41.34      1.94 o 
   7   6   5      152.18      144.58      3.65 o 
   8   6   5        4.00        4.09      1.09 o 
   9   6   5       51.69       58.17      2.56 o 
  10   6   5       12.75       15.12      1.92 o 
 -10   7   5       60.08       70.38      3.58 o 
  -9   7   5       12.62       15.02      2.11 o 
  -8   7   5       21.89       21.26      2.19 o 
  -7   7   5        0.82        1.75      0.95 o 
  -6   7   5       46.71       44.99      2.26 o 
  -5   7   5       89.16       84.69      2.36 o 
  -4   7   5      351.62      352.60      6.01 o 
  -3   7   5        0.18       -0.16      0.51 o 
  -2   7   5        0.01        0.22      0.46 o 
  -1   7   5        0.02        0.23      0.50 o 
   0   7   5      416.08      392.56      4.55 o 
   1   7   5      123.64      130.06      2.39 o 
   2   7   5       17.19       16.62      1.02 o 
   3   7   5       53.33       53.80      1.75 o 
   4   7   5      143.42      141.86      3.70 o 
   5   7   5       97.63      102.12      2.89 o 
   6   7   5      239.55      241.74      4.86 o 
   7   7   5       13.05       14.91      1.52 o 
   8   7   5        3.56        6.30      1.28 o 
   9   7   5       28.54       28.94      2.23 o 
  10   7   5        3.10        5.71      1.42 o 
  -9   8   5       13.46       11.50      1.89 o 
  -8   8   5        1.84        4.03      1.18 o 
  -7   8   5        0.27        0.60      0.93 o 
  -6   8   5       31.07       35.31      4.36 o 
  -5   8   5       17.40       16.32      1.49 o 
  -4   8   5       73.27       71.87      2.45 o 
  -3   8   5       17.84       14.44      1.09 o 
  -2   8   5       42.46       42.43      1.52 o 
  -1   8   5      400.88      401.04      5.18 o 
   0   8   5      713.49      718.50      8.79 o 
   1   8   5      110.74      103.03      2.97 o 
   2   8   5      190.86      189.01      3.48 o 
   3   8   5       56.04       58.31      1.95 o 
   4   8   5      539.15      534.76      8.10 o 
   5   8   5       52.81       53.01      2.24 o 
   6   8   5       65.16       60.95      2.48 o 
   7   8   5        7.63       12.39      1.46 o 
   8   8   5       21.14       20.48      1.79 o 
   9   8   5        9.48       12.52      1.82 o 
  -9   9   5        3.83        9.52      3.00 o 
  -8   9   5        1.99        2.93      1.19 o 
  -7   9   5       44.72       44.38      2.32 o 
  -6   9   5        5.83        7.26      1.45 o 
  -5   9   5       65.61       55.21      2.37 o 
  -4   9   5        1.78       -0.36      0.86 o 
  -3   9   5      423.75      405.94      6.28 o 
  -2   9   5       89.51       73.13      2.04 o 
  -1   9   5     1036.84     1045.14     20.15 o 
   0   9   5       19.53       18.32      1.30 o 
   1   9   5      199.66      194.74      4.06 o 
   2   9   5      540.81      491.66     11.74 o 
   3   9   5      175.27      176.59      4.47 o 
   4   9   5       32.85       27.04      1.80 o 
   5   9   5        0.09       -0.20      0.98 o 
   6   9   5       16.43       14.83      1.57 o 
   7   9   5        3.25        4.30      1.22 o 
   8   9   5       15.06       18.55      2.05 o 
  -8  10   5        0.86       -0.22      1.96 o 
  -7  10   5        1.10        2.76      1.18 o 
  -6  10   5        7.30        8.49      1.42 o 
  -5  10   5       14.94       13.84      1.53 o 
  -4  10   5        9.18       13.34      1.52 o 
  -3  10   5        4.18        4.19      1.24 o 
  -2  10   5        1.23        1.12      0.93 o 
  -1  10   5       47.28       54.81      2.34 o 
   0  10   5        2.69        2.78      1.02 o 
   1  10   5        1.67        1.12      0.96 o 
   2  10   5      119.68      115.41      3.68 o 
   3  10   5        2.37        3.28      1.05 o 
   4  10   5       16.37       18.98      1.71 o 
   5  10   5        3.67        4.11      1.21 o 
   6  10   5        0.72        0.49      1.01 o 
   7  10   5        3.16        2.97      1.01 o 
   8  10   5        1.06        4.81      2.58 o 
  -6  11   5        0.04       -0.10      1.06 o 
  -5  11   5       85.54       90.34      3.18 o 
  -4  11   5       15.56       15.59      1.90 o 
  -3  11   5       58.52       64.66      3.54 o 
  -2  11   5       46.36       39.02      2.46 o 
  -1  11   5       88.41       87.16      3.34 o 
   0  11   5        0.08        1.26      1.00 o 
   1  11   5       23.23       19.65      1.72 o 
   2  11   5        4.37        5.12      1.66 o 
   3  11   5        5.66        6.03      1.48 o 
   4  11   5        3.29        5.62      1.42 o 
   5  11   5        0.54        1.58      1.03 o 
   6  11   5       50.89       55.23      2.58 o 
  -5  12   5       61.06       61.91      4.04 o 
  -4  12   5        0.81        5.25      1.66 o 
  -3  12   5        4.06        3.55      1.58 o 
  -2  12   5        0.06        1.34      1.34 o 
  -1  12   5        1.67        1.94      1.27 o 
   0  12   5        4.20        7.68      1.74 o 
   1  12   5       74.01       69.67      3.94 o 
   2  12   5        6.02        7.30      1.57 o 
   3  12   5        0.03        0.96      1.13 o 
   4  12   5        8.81        9.88      1.73 o 
   5  12   5       11.22        9.70      2.10 o 
  -2  13   5        1.42        2.93      1.57 o 
  -1  13   5        3.75        6.18      2.67 o 
   0  13   5        0.00       -1.53      1.53 o 
   1  13   5        3.05        5.54      1.97 o 
   2  13   5        5.97        9.16      2.96 o 
 -12   0   6        0.78        2.37      1.85 o 
 -11   0   6       60.81       50.50      3.94 o 
 -10   0   6        4.49        4.59      1.98 o 
  -9   0   6       39.76       44.39      2.75 o 
  -8   0   6       30.74       35.44      2.33 o 
  -7   0   6      640.59      665.05     14.50 o 
  -6   0   6        3.10        2.85      1.17 o 
  -5   0   6      190.50      192.63      4.55 o 
  -4   0   6     2081.94     2298.11     33.47 o 
  -3   0   6      215.85      229.23      3.74 o 
  -2   0   6      324.07      329.30      4.93 o 
  -1   0   6     8104.90     8009.13     95.58 o 
   0   0   6      503.49      520.81      7.13 o 
   1   0   6       28.15       20.93      0.90 o 
   2   0   6     3602.88     3854.11     46.62 o 
   3   0   6      186.90      201.93      4.30 o 
   4   0   6       91.59       62.23      2.48 o 
   5   0   6      319.85      340.12      5.58 o 
   6   0   6      220.51      203.43      5.07 o 
   7   0   6      352.82      318.51      5.75 o 
   8   0   6      144.82      124.89      5.10 o 
   9   0   6      137.14      147.16     15.85 o 
  10   0   6        5.00        2.36      1.60 o 
  11   0   6       13.43       17.22      2.71 o 
 -11   1   6        5.62        8.65      1.58 o 
 -10   1   6       97.23      102.69      3.53 o 
  -9   1   6        0.09       -0.71      0.90 o 
  -8   1   6      295.45      299.13      6.68 o 
  -7   1   6      591.69      602.13      7.82 o 
  -6   1   6       13.01       10.21      0.96 o 
  -5   1   6     1028.65     1162.80     11.74 o 
  -4   1   6      258.40      266.96      3.44 o 
  -3   1   6      115.55      109.96      1.83 o 
  -2   1   6     2455.22     2547.03     22.07 o 
  -1   1   6     1197.87     1173.93     10.57 o 
   0   1   6     3368.61     3456.57     29.60 o 
   1   1   6      645.22      622.32      6.44 o 
   2   1   6      434.64      485.91      5.26 o 
   3   1   6      990.26     1078.25     10.72 o 
   4   1   6      340.51      334.06      3.74 o 
   5   1   6       12.21       15.30      0.91 o 
   6   1   6      518.44      517.10      6.31 o 
   7   1   6       85.28       80.94      2.24 o 
   8   1   6       39.76       32.39      1.81 o 
   9   1   6       24.51       24.58      1.68 o 
  10   1   6       18.93       17.50      1.85 o 
  11   1   6       26.10       31.21      3.65 o 
 -11   2   6        8.75        9.25      1.55 o 
 -10   2   6       86.73       83.48      5.85 o 
  -9   2   6        1.91        3.67      1.30 o 
  -8   2   6      545.34      557.80      8.45 o 
  -7   2   6       60.82       56.58      1.94 o 
  -6   2   6      104.77       92.67      2.22 o 
  -5   2   6      153.68      179.65      3.34 o 
  -4   2   6        1.36        1.02      0.45 o 
  -3   2   6       11.47       18.18      0.85 o 
  -2   2   6      190.69      216.33      2.60 o 
  -1   2   6      660.91      657.22      6.30 o 
   0   2   6       36.92       46.17      0.99 o 
   1   2   6      699.79      751.46      7.66 o 
   2   2   6     2251.41     2410.16     22.58 o 
   3   2   6     1416.71     1647.31     15.87 o 
   4   2   6      404.68      452.23      4.79 o 
   5   2   6      221.13      231.81      3.00 o 
   6   2   6      218.79      205.02      6.13 o 
   7   2   6      528.17      497.46      6.72 o 
   8   2   6       59.41       43.53      1.76 o 
   9   2   6      151.45      140.38      3.21 o 
  10   2   6        0.77        0.33      1.22 o 
  11   2   6       22.47       24.93      3.27 o 
 -11   3   6        0.55        1.33      0.98 o 
 -10   3   6       27.52       25.41      1.81 o 
  -9   3   6       13.47       14.34      1.73 o 
  -8   3   6      129.20      117.43      3.25 o 
  -7   3   6       24.21       23.00      1.54 o 
  -6   3   6        0.04        0.46      0.59 o 
  -5   3   6       36.62       28.47      1.12 o 
  -4   3   6        9.91        5.18      0.63 o 
  -3   3   6      847.29      824.96      7.91 o 
  -2   3   6      452.00      412.30      4.36 o 
  -1   3   6       23.87       32.20      0.91 o 
   0   3   6        4.85        5.75      0.50 o 
   1   3   6      153.39      131.08      2.06 o 
   2   3   6       20.08       25.61      0.95 o 
   3   3   6        3.16        8.04      0.58 o 
   4   3   6        0.16        0.18      0.47 o 
   5   3   6       33.81       24.81      1.21 o 
   6   3   6      571.88      596.85      7.62 o 
   7   3   6        9.19        7.35      1.06 o 
   8   3   6      355.49      334.09      5.30 o 
   9   3   6      164.17      166.35      3.98 o 
  10   3   6        0.22        0.98      1.19 o 
  11   3   6       24.30       24.43      2.66 o 
 -11   4   6       11.27       11.73      1.95 o 
 -10   4   6        3.02        4.53      1.34 o 
  -9   4   6       67.55       71.19      2.68 o 
  -8   4   6        0.13        1.36      0.93 o 
  -7   4   6      110.62      107.00      3.03 o 
  -6   4   6       15.92       18.41      1.25 o 
  -5   4   6      164.24      161.34      3.03 o 
  -4   4   6       69.54       67.92      1.60 o 
  -3   4   6      310.40      322.31      3.72 o 
  -2   4   6      813.11      826.87      7.97 o 
  -1   4   6       73.18       54.82      1.23 o 
   0   4   6      361.66      343.64      3.81 o 
   1   4   6       12.11        8.57      0.58 o 
   2   4   6      976.12     1111.37     10.33 o 
   3   4   6       23.44       28.57      1.05 o 
   4   4   6      142.41      135.46      2.34 o 
   5   4   6       33.29       22.75      1.22 o 
   6   4   6      259.77      249.85      4.16 o 
   7   4   6        1.43        2.57      0.88 o 
   8   4   6      101.56       99.50      3.28 o 
   9   4   6        3.76        2.93      1.05 o 
  10   4   6       15.60       16.44      1.74 o 
  11   4   6        6.70        6.61      1.93 o 
 -11   5   6        1.28        0.61      2.32 o 
 -10   5   6        0.44        2.22      1.32 o 
  -9   5   6       14.04       11.07      1.74 o 
  -8   5   6       68.50       64.61      2.94 o 
  -7   5   6       44.58       44.26      2.03 o 
  -6   5   6      159.85      158.13      3.25 o 
  -5   5   6        0.11       -0.13      0.60 o 
  -4   5   6       82.97       90.73      2.17 o 
  -3   5   6       80.19       78.41      2.25 o 
  -2   5   6     1660.14     1700.30     15.41 o 
  -1   5   6      940.12     1010.30      9.58 o 
   0   5   6      113.29      105.68      1.78 o 
   1   5   6      367.47      409.62      4.48 o 
   2   5   6      594.41      660.07      7.79 o 
   3   5   6      348.24      368.79      4.62 o 
   4   5   6       73.68       63.70      2.16 o 
   5   5   6       57.86       56.41      1.82 o 
   6   5   6       21.61       20.28      1.75 o 
   7   5   6       30.91       33.50      2.69 o 
   8   5   6        3.11        3.47      1.04 o 
   9   5   6      243.45      242.44      5.16 o 
  10   5   6        6.39        7.73      1.54 o 
  11   5   6        0.32       -2.87      2.87 o 
 -10   6   6       46.86       54.62      3.99 o 
  -9   6   6       26.07       28.72      2.37 o 
  -8   6   6       22.60       26.58      2.18 o 
  -7   6   6      342.68      368.33      6.44 o 
  -6   6   6       12.78        9.63      1.11 o 
  -5   6   6      240.05      246.43      4.20 o 
  -4   6   6        0.72        1.88      0.69 o 
  -3   6   6        4.93        8.24      0.76 o 
  -2   6   6       96.78       99.57      2.02 o 
  -1   6   6      243.87      256.21      3.29 o 
   0   6   6      215.04      222.07      2.97 o 
   1   6   6      231.66      228.69      3.32 o 
   2   6   6      552.06      551.13      6.39 o 
   3   6   6      122.35      118.21      2.94 o 
   4   6   6       35.39       32.72      1.45 o 
   5   6   6       13.98       16.01      1.39 o 
   6   6   6        4.26        3.86      0.99 o 
   7   6   6        8.97        9.90      1.34 o 
   8   6   6       79.10       74.86      2.73 o 
   9   6   6       31.35       31.38      2.09 o 
  10   6   6       28.62       31.37      2.57 o 
 -10   7   6        4.03        8.74      1.90 o 
  -9   7   6       14.74       14.10      2.03 o 
  -8   7   6        2.19        0.47      1.34 o 
  -7   7   6       42.59       36.26      2.08 o 
  -6   7   6        2.85        1.04      0.91 o 
  -5   7   6      476.31      437.04      6.33 o 
  -4   7   6       15.20       11.47      1.10 o 
  -3   7   6       18.57       19.34      1.11 o 
  -2   7   6        8.87        8.54      0.81 o 
  -1   7   6       48.73       52.85      1.53 o 
   0   7   6        8.35        9.14      0.83 o 
   1   7   6        0.97        0.96      0.59 o 
   2   7   6      104.91       93.92      2.52 o 
   3   7   6       91.64       86.09      2.74 o 
   4   7   6      214.58      189.02      6.12 o 
   5   7   6       39.04       33.92      2.08 o 
   6   7   6       23.29       20.39      1.65 o 
   7   7   6       58.09       49.82      2.29 o 
   8   7   6        5.90        6.76      1.30 o 
   9   7   6        0.02        0.49      1.01 o 
  10   7   6        0.20        3.02      1.54 o 
  -9   8   6        3.94        5.66      1.53 o 
  -8   8   6        0.74        0.48      1.22 o 
  -7   8   6       10.24        9.30      1.42 o 
  -6   8   6      193.90      163.49      4.01 o 
  -5   8   6       20.18       20.90      1.83 o 
  -4   8   6      122.75      119.94      2.85 o 
  -3   8   6       17.07       16.55      1.26 o 
  -2   8   6       20.32       18.47      1.39 o 
  -1   8   6        1.80        1.05      0.75 o 
   0   8   6      528.69      523.02      6.36 o 
   1   8   6       62.98       60.17      2.23 o 
   2   8   6      155.57      156.89      4.01 o 
   3   8   6      104.72       88.11      2.71 o 
   4   8   6       40.52       39.89      1.98 o 
   5   8   6       82.82       74.18      2.67 o 
   6   8   6       70.30       67.22      2.61 o 
   7   8   6       54.48       54.07      2.46 o 
   8   8   6        4.43        5.83      1.29 o 
   9   8   6        0.36        0.71      1.13 o 
  -8   9   6        0.00       -0.61      1.13 o 
  -7   9   6        0.52        1.92      1.04 o 
  -6   9   6       68.52       56.27      2.50 o 
  -5   9   6        1.04        0.90      0.92 o 
  -4   9   6        0.10       -0.29      0.86 o 
  -3   9   6       72.65       74.44      2.30 o 
  -2   9   6       95.23      102.78      2.62 o 
  -1   9   6       49.22       53.25      1.95 o 
   0   9   6      145.03      141.16      3.13 o 
   1   9   6        7.19        8.73      1.21 o 
   2   9   6       21.29       26.91      2.03 o 
   3   9   6        5.44        5.63      1.18 o 
   4   9   6       77.44       84.95      2.85 o 
   5   9   6      285.51      286.93      7.53 o 
   6   9   6      116.50      120.78      3.54 o 
   7   9   6        1.47        1.94      1.03 o 
   8   9   6        0.78        3.28      1.05 o 
  -7  10   6       21.53       18.48      2.08 o 
  -6  10   6        5.75        8.08      1.44 o 
  -5  10   6        0.53        2.94      1.14 o 
  -4  10   6       82.39       87.84      2.95 o 
  -3  10   6       12.04       10.27      1.55 o 
  -2  10   6       15.14       15.47      1.53 o 
  -1  10   6      477.03      444.16      6.54 o 
   0  10   6       21.61       25.86      2.12 o 
   1  10   6       16.79       18.09      2.38 o 
   2  10   6      157.66      163.31      4.51 o 
   3  10   6       65.11       58.78      2.49 o 
   4  10   6      247.59      241.58      5.15 o 
   5  10   6       19.63       25.23      1.94 o 
   6  10   6       50.60       49.66      2.83 o 
   7  10   6       37.48       43.65      2.32 o 
  -6  11   6        0.16        0.83      0.98 o 
  -5  11   6       75.84       80.17      3.37 o 
  -4  11   6        4.06        3.08      1.28 o 
  -3  11   6        5.83        9.93      1.57 o 
  -2  11   6        0.18        2.33      1.40 o 
  -1  11   6       14.36       14.87      2.38 o 
   0  11   6        3.56        4.86      1.39 o 
   1  11   6       74.39       76.51      4.22 o 
   2  11   6       21.15       21.13      2.10 o 
   3  11   6       34.19       37.79      2.39 o 
   4  11   6        4.66        4.09      1.36 o 
   5  11   6       22.89       29.24      2.05 o 
   6  11   6       58.66       60.56      2.76 o 
  -4  12   6       44.03       55.91      3.23 o 
  -3  12   6        0.02        0.85      1.51 o 
  -2  12   6        4.75        6.64      1.79 o 
  -1  12   6        0.27       -0.86      1.18 o 
   0  12   6       43.07       40.18      3.91 o 
   1  12   6       23.02       26.08      2.21 o 
   2  12   6        0.01        0.75      1.23 o 
   3  12   6        8.58        7.65      1.70 o 
   4  12   6        6.95       11.10      1.80 o 
  -1  13   6       25.95       29.29      3.30 o 
   0  13   6       23.16       27.85      3.58 o 
   1  13   6       11.39       19.55      3.35 o 
 -11   1   7        1.05        0.19      1.18 o 
 -10   1   7      177.87      173.76      4.35 o 
  -9   1   7      191.07      196.33      4.45 o 
  -8   1   7       13.03       12.04      1.24 o 
  -7   1   7      139.98      142.68      3.04 o 
  -6   1   7       33.50       33.40      1.43 o 
  -5   1   7      105.68       99.97      2.36 o 
  -4   1   7       94.99       86.57      1.70 o 
  -3   1   7      152.05      168.30      2.20 o 
  -2   1   7      788.70      806.12      7.63 o 
  -1   1   7       32.04       16.68      0.70 o 
   0   1   7      315.18      285.56      3.16 o 
   1   1   7     2024.11     2191.41     20.61 o 
   2   1   7       45.54       46.47      1.19 o 
   3   1   7      122.28      120.10      2.03 o 
   4   1   7        6.59       11.08      0.85 o 
   5   1   7       23.38       24.43      0.93 o 
   6   1   7       70.46       70.21      1.76 o 
   7   1   7       38.74       36.95      1.54 o 
   8   1   7       10.11        9.24      1.22 o 
   9   1   7       34.99       39.31      2.01 o 
  10   1   7       21.50       19.59      1.95 o 
  11   1   7        0.68        0.13      1.38 o 
 -11   2   7        4.47        2.32      1.14 o 
 -10   2   7       49.16       55.26      2.83 o 
  -9   2   7        8.85        6.72      1.33 o 
  -8   2   7      141.99      157.27      3.82 o 
  -7   2   7      360.88      344.02      5.27 o 
  -6   2   7      329.55      315.82      7.55 o 
  -5   2   7      138.04      145.58      2.67 o 
  -4   2   7        2.40        1.86      0.51 o 
  -3   2   7      146.82      140.14      2.26 o 
  -2   2   7      778.44      831.97      7.92 o 
  -1   2   7       42.49       36.30      1.44 o 
   0   2   7     1555.60     1569.72     14.00 o 
   1   2   7      640.75      672.12      7.79 o 
   2   2   7      162.78      181.06      2.61 o 
   3   2   7       47.10       45.02      1.35 o 
   4   2   7     1026.98     1148.31     11.63 o 
   5   2   7      206.97      195.57      3.00 o 
   6   2   7      237.75      247.58      5.22 o 
   7   2   7      205.01      205.73      3.74 o 
   8   2   7       71.24       66.44      2.43 o 
   9   2   7      133.82      126.96      3.46 o 
  10   2   7        9.62        8.51      1.80 o 
  11   2   7       27.83       40.03      3.00 o 
 -11   3   7       17.52       18.58      2.22 o 
 -10   3   7        4.65        1.98      1.32 o 
  -9   3   7       94.86       88.54      2.98 o 
  -8   3   7      118.02       91.31      2.89 o 
  -7   3   7       16.55       19.33      1.50 o 
  -6   3   7      188.04      183.00      4.42 o 
  -5   3   7       26.73       24.70      1.58 o 
  -4   3   7       78.16       71.30      1.65 o 
  -3   3   7      242.80      224.37      3.30 o 
  -2   3   7      653.02      656.86      6.52 o 
  -1   3   7      308.28      293.94      3.41 o 
   0   3   7     2327.15     2515.55     21.99 o 
   1   3   7      119.45      143.40      2.26 o 
   2   3   7      122.59      136.78      2.22 o 
   3   3   7        0.01        0.95      0.46 o 
   4   3   7      436.42      444.75      5.89 o 
   5   3   7       15.15       17.76      1.16 o 
   6   3   7       30.47       35.05      1.52 o 
   7   3   7       94.54       92.20      2.64 o 
   8   3   7        1.32        2.24      0.81 o 
   9   3   7       71.76       66.56      3.37 o 
  10   3   7        6.95        5.34      1.40 o 
  11   3   7        1.84        7.07      1.63 o 
 -11   4   7        0.99        0.24      1.29 o 
 -10   4   7       27.60       31.74      2.41 o 
  -9   4   7      120.13      111.39      3.38 o 
  -8   4   7       15.96       12.84      1.44 o 
  -7   4   7       76.47       79.25      2.63 o 
  -6   4   7        0.34       -0.03      0.65 o 
  -5   4   7       38.36       37.95      1.49 o 
  -4   4   7       19.18       15.67      0.96 o 
  -3   4   7       15.12       18.35      0.83 o 
  -2   4   7      546.64      548.69      5.69 o 
  -1   4   7      898.48      993.74      9.41 o 
   0   4   7      350.23      368.65      4.10 o 
   1   4   7      315.26      366.92      4.07 o 
   2   4   7      451.12      518.05      5.38 o 
   3   4   7        2.04        1.55      0.61 o 
   4   4   7      295.45      310.33      4.66 o 
   5   4   7       47.01       43.44      2.08 o 
   6   4   7       51.60       42.06      1.82 o 
   7   4   7       17.35       14.13      1.21 o 
   8   4   7      327.56      318.30      5.85 o 
   9   4   7       98.11       84.08      3.53 o 
  10   4   7        3.02        3.16      2.01 o 
  11   4   7       13.89       18.91      2.45 o 
 -10   5   7        0.77        1.79      1.19 o 
  -9   5   7        9.45        9.41      1.72 o 
  -8   5   7       35.09       39.73      2.10 o 
  -7   5   7        5.29        2.23      1.01 o 
  -6   5   7        0.16        0.20      0.71 o 
  -5   5   7       30.34       38.90      1.58 o 
  -4   5   7      123.98      120.49      2.59 o 
  -3   5   7      403.43      409.70      5.03 o 
  -2   5   7     1323.87     1340.13     12.48 o 
  -1   5   7     2928.04     2969.43     26.04 o 
   0   5   7        2.62       10.77      0.74 o 
   1   5   7      199.41      209.31      3.44 o 
   2   5   7      365.73      404.52      5.53 o 
   3   5   7       55.10       50.27      2.75 o 
   4   5   7        0.04        0.47      0.60 o 
   5   5   7       30.38       29.24      1.49 o 
   6   5   7        1.69        2.03      0.84 o 
   7   5   7      440.88      449.21      7.33 o 
   8   5   7       10.21        8.85      1.31 o 
   9   5   7       39.74       39.59      2.22 o 
  10   5   7       26.44       29.97      2.42 o 
 -10   6   7        7.76       10.39      2.03 o 
  -9   6   7       21.83       14.44      2.03 o 
  -8   6   7        4.65        2.14      1.23 o 
  -7   6   7       31.42       30.66      2.36 o 
  -6   6   7       60.60       59.72      2.18 o 
  -5   6   7      392.78      332.62      7.95 o 
  -4   6   7       12.71       11.50      1.06 o 
  -3   6   7        0.77        0.41      0.57 o 
  -2   6   7        0.01        1.74      0.57 o 
  -1   6   7      387.78      373.47      4.38 o 
   0   6   7       73.73       69.08      1.54 o 
   1   6   7       28.10       21.27      1.32 o 
   2   6   7      291.57      303.81      4.62 o 
   3   6   7       41.33       39.96      2.28 o 
   4   6   7        0.88       -0.07      0.69 o 
   5   6   7       75.26       63.61      2.45 o 
   6   6   7      113.51      106.64      3.08 o 
   7   6   7        0.36        0.46      0.91 o 
   8   6   7      137.35      136.40      4.66 o 
   9   6   7       37.75       38.91      2.20 o 
  10   6   7        1.27        1.15      1.40 o 
  -9   7   7        0.51       -0.03      1.28 o 
  -8   7   7        0.10       -0.02      1.19 o 
  -7   7   7       33.91       25.03      2.11 o 
  -6   7   7        7.92        6.79      1.18 o 
  -5   7   7       46.54       65.87      3.24 o 
  -4   7   7        2.96        2.68      0.83 o 
  -3   7   7       34.23       34.00      1.57 o 
  -2   7   7      140.13      139.25      2.66 o 
  -1   7   7       18.66       18.56      1.08 o 
   0   7   7       18.13       13.56      0.97 o 
   1   7   7       19.87       20.04      1.13 o 
   2   7   7        6.49        7.96      0.94 o 
   3   7   7        3.25        3.96      0.87 o 
   4   7   7       20.64       23.57      1.57 o 
   5   7   7       28.29       33.58      1.88 o 
   6   7   7        1.60        2.35      0.99 o 
   7   7   7        0.19        0.75      0.95 o 
   8   7   7       67.22       62.24      2.63 o 
   9   7   7        2.38        4.15      1.19 o 
  -9   8   7        1.39       -0.21      1.18 o 
  -8   8   7       23.08       24.77      3.24 o 
  -7   8   7        2.67        0.16      0.99 o 
  -6   8   7       72.27       62.62      2.67 o 
  -5   8   7        0.83        4.62      1.06 o 
  -4   8   7       25.15       27.88      1.56 o 
  -3   8   7      349.64      339.51      5.26 o 
  -2   8   7        3.54        3.39      0.76 o 
  -1   8   7       25.99       24.24      1.41 o 
   0   8   7      125.92      128.62      2.85 o 
   1   8   7       17.54       19.93      1.35 o 
   2   8   7      135.31      131.91      3.34 o 
   3   8   7       23.37       21.07      1.66 o 
   4   8   7        0.25        1.55      0.96 o 
   5   8   7      264.32      255.80      8.80 o 
   6   8   7       71.30       61.81      3.57 o 
   7   8   7       18.53       17.08      1.69 o 
   8   8   7        5.07        3.32      1.13 o 
   9   8   7        1.70        3.98      1.36 o 
  -8   9   7        1.51        0.94      1.36 o 
  -7   9   7       13.34       20.26      1.79 o 
  -6   9   7       17.55       10.24      1.81 o 
  -5   9   7       27.74       27.26      2.14 o 
  -4   9   7       29.48       35.31      2.71 o 
  -3   9   7       60.40       60.79      2.24 o 
  -2   9   7       55.05       56.13      2.79 o 
  -1   9   7        0.02       -0.77      0.77 o 
   0   9   7       69.74       71.28      2.46 o 
   1   9   7      225.35      205.06      5.36 o 
   2   9   7      163.25      161.19      4.95 o 
   3   9   7      350.61      348.15      6.28 o 
   4   9   7      116.74      116.49      5.26 o 
   5   9   7      107.14       95.62      3.16 o 
   6   9   7       12.19       12.82      1.61 o 
   7   9   7       11.16       11.91      1.56 o 
   8   9   7       50.46       60.49      2.91 o 
  -7  10   7        3.86        1.66      1.07 o 
  -6  10   7        7.78       11.49      1.55 o 
  -5  10   7        9.22        9.39      1.53 o 
  -4  10   7       31.48       37.38      2.39 o 
  -3  10   7       75.97       74.28      3.05 o 
  -2  10   7        2.70        3.56      1.03 o 
  -1  10   7      134.24      128.65      4.72 o 
   0  10   7      267.25      255.13      5.73 o 
   1  10   7       27.27       27.34      2.07 o 
   2  10   7        5.10        3.32      1.21 o 
   3  10   7        0.00        2.21      1.25 o 
   4  10   7       46.94       48.39      2.75 o 
   5  10   7      109.79      121.90      4.23 o 
   6  10   7       27.33       33.16      2.16 o 
   7  10   7       17.77       19.95      1.83 o 
  -6  11   7        5.54        5.25      1.64 o 
  -5  11   7       15.32       20.69      2.38 o 
  -4  11   7        3.16        5.05      1.42 o 
  -3  11   7       29.85       30.74      2.26 o 
  -2  11   7       13.23       15.32      2.08 o 
  -1  11   7       11.95       17.61      2.15 o 
   0  11   7       46.02       39.93      2.39 o 
   1  11   7        1.67        2.18      1.26 o 
   2  11   7       39.61       44.56      2.62 o 
   3  11   7        5.86        9.08      1.63 o 
   4  11   7        4.95        3.73      1.29 o 
   5  11   7      277.28      284.75      6.05 o 
   6  11   7        0.12        1.84      1.72 o 
  -4  12   7       44.66       42.09      3.70 o 
  -3  12   7        7.92        9.88      2.04 o 
  -2  12   7        8.36       14.08      2.73 o 
  -1  12   7        6.74        6.05      1.60 o 
   0  12   7        6.49        2.17      1.79 o 
   1  12   7        0.20        0.58      1.21 o 
   2  12   7        2.67        3.87      1.37 o 
   3  12   7        1.37        1.93      1.36 o 
   4  12   7        0.00        0.95      1.76 o 
 -11   0   8       27.72       27.23      3.77 o 
 -10   0   8      190.75      199.13      7.47 o 
  -9   0   8      567.84      591.07     20.17 o 
  -8   0   8        0.00        0.59      2.96 o 
  -7   0   8       30.62       23.79      1.95 o 
  -6   0   8      120.96      121.13      6.70 o 
  -5   0   8      197.48      184.86      7.64 o 
  -4   0   8      131.54      131.60      3.64 o 
  -3   0   8      100.98      113.72      2.50 o 
  -2   0   8       10.43        6.94      0.78 o 
  -1   0   8     4197.98     4208.75     51.08 o 
   0   0   8      162.54      151.22      2.91 o 
   1   0   8     4194.70     4438.94     53.74 o 
   2   0   8      781.69      731.63      9.93 o 
   3   0   8     3248.94     3405.46     41.73 o 
   4   0   8      656.42      673.21     11.51 o 
   5   0   8      586.08      581.81     11.33 o 
   6   0   8       36.88       42.30      2.31 o 
   7   0   8       82.66       77.03      3.13 o 
   8   0   8      977.34     1069.82     36.62 o 
   9   0   8       58.49       55.99      3.80 o 
  10   0   8        1.09       -0.37      1.45 o 
  11   0   8       28.57       32.36      7.57 o 
 -11   1   8       40.61       49.47      2.76 o 
 -10   1   8       53.79       51.33      2.41 o 
  -9   1   8       32.01       45.85      2.22 o 
  -8   1   8       27.41       30.54      1.61 o 
  -7   1   8       88.42       80.75      2.73 o 
  -6   1   8        3.75        4.19      0.81 o 
  -5   1   8      363.32      366.60      5.22 o 
  -4   1   8        9.71       10.44      0.76 o 
  -3   1   8      118.09      118.35      1.81 o 
  -2   1   8      676.86      662.63      6.53 o 
  -1   1   8        6.43        7.09      0.55 o 
   0   1   8      243.54      250.69      3.24 o 
   1   1   8      393.89      388.02      4.54 o 
   2   1   8     1124.42     1310.27     12.91 o 
   3   1   8      177.66      165.86      2.55 o 
   4   1   8      697.47      694.87      7.58 o 
   5   1   8       68.58       61.19      1.91 o 
   6   1   8      135.85      134.29      2.83 o 
   7   1   8      107.99      102.22      2.91 o 
   8   1   8       48.28       53.42      2.65 o 
   9   1   8       10.87       12.33      1.90 o 
  10   1   8        0.88       -0.22      1.08 o 
  11   1   8        0.87        2.21      1.69 o 
 -11   2   8       41.14       42.19      2.33 o 
 -10   2   8       12.36        7.70      1.30 o 
  -9   2   8      234.50      248.86      5.18 o 
  -8   2   8       87.21       80.70      2.69 o 
  -7   2   8       40.57       38.07      1.68 o 
  -6   2   8       13.78       12.60      1.36 o 
  -5   2   8       82.62       90.90      3.23 o 
  -4   2   8      232.05      225.87      3.25 o 
  -3   2   8      298.96      307.86      3.57 o 
  -2   2   8      589.61      645.13      6.44 o 
  -1   2   8       27.83       39.76      1.05 o 
   0   2   8      340.90      351.50      3.86 o 
   1   2   8     1570.28     1819.37     17.49 o 
   2   2   8      127.29      126.13      2.15 o 
   3   2   8     1572.75     1654.01     16.16 o 
   4   2   8       29.13       32.48      2.80 o 
   5   2   8        5.27        4.63      0.65 o 
   6   2   8       79.96       67.44      2.66 o 
   7   2   8      104.02      104.49      2.97 o 
   8   2   8       23.56       21.07      1.71 o 
   9   2   8        2.64        2.71      1.04 o 
  10   2   8        4.54        8.53      1.86 o 
  11   2   8        5.08        7.52      1.73 o 
 -11   3   8        4.05        2.29      1.75 o 
 -10   3   8        4.24        5.94      1.49 o 
  -9   3   8       22.85       25.09      1.85 o 
  -8   3   8       62.17       57.52      2.37 o 
  -7   3   8       16.83       16.12      1.49 o 
  -6   3   8       10.37        9.62      1.17 o 
  -5   3   8       20.83       19.77      1.07 o 
  -4   3   8      144.83      156.88      2.64 o 
  -3   3   8      111.38      126.83      2.45 o 
  -2   3   8       26.64       25.27      1.26 o 
  -1   3   8      337.73      313.84      3.65 o 
   0   3   8      520.36      551.68      6.49 o 
   1   3   8       20.51       19.52      1.37 o 
   2   3   8       28.92       31.86      1.13 o 
   3   3   8      302.38      320.15      4.15 o 
   4   3   8      433.53      427.80      8.31 o 
   5   3   8        9.23       14.35      1.10 o 
   6   3   8      840.58      808.97      9.93 o 
   7   3   8      591.90      581.05      7.83 o 
   8   3   8      147.40      135.27      3.57 o 
   9   3   8       66.25       65.97      3.03 o 
  10   3   8       89.35       86.48      3.53 o 
  11   3   8        0.56        1.53      1.31 o 
 -11   4   8        0.99        3.42      3.50 o 
 -10   4   8       18.16       18.22      2.10 o 
  -9   4   8        1.58        1.00      0.96 o 
  -8   4   8        0.33        0.10      0.88 o 
  -7   4   8      225.87      213.00      4.57 o 
  -6   4   8        1.73        2.21      0.87 o 
  -5   4   8       50.24       48.84      2.13 o 
  -4   4   8        0.02        0.74      0.62 o 
  -3   4   8       85.66       89.43      1.92 o 
  -2   4   8       10.69       15.26      0.84 o 
  -1   4   8       66.62       64.51      1.42 o 
   0   4   8        0.90        1.36      0.42 o 
   1   4   8        1.21        1.04      0.47 o 
   2   4   8      315.31      310.63      4.07 o 
   3   4   8       21.91       25.55      1.28 o 
   4   4   8      252.96      271.03      4.72 o 
   5   4   8       36.94       31.67      1.53 o 
   6   4   8      271.73      260.38      4.47 o 
   7   4   8       22.35       17.35      1.61 o 
   8   4   8      136.32      125.33      4.03 o 
   9   4   8       51.40       55.38      2.83 o 
  10   4   8        2.53        5.23      1.36 o 
 -10   5   8       15.96       16.33      2.14 o 
  -9   5   8        1.43        0.23      1.22 o 
  -8   5   8        9.73       10.17      1.58 o 
  -7   5   8       71.58       73.31      2.65 o 
  -6   5   8       22.71       23.86      1.58 o 
  -5   5   8        7.49        8.13      0.98 o 
  -4   5   8      253.29      234.25      6.06 o 
  -3   5   8      157.53      154.93      2.95 o 
  -2   5   8        0.75        0.07      0.49 o 
  -1   5   8       77.19       95.05      1.82 o 
   0   5   8       79.10       73.50      1.57 o 
   1   5   8       53.74       61.44      1.55 o 
   2   5   8      105.38      111.38      3.93 o 
   3   5   8        0.72        1.75      0.72 o 
   4   5   8       26.73       21.84      1.41 o 
   5   5   8      128.78      123.01      2.88 o 
   6   5   8        6.94        5.19      1.08 o 
   7   5   8       97.69       91.55      3.10 o 
   8   5   8       22.75       22.63      1.74 o 
   9   5   8       15.10       19.00      2.10 o 
  10   5   8       19.57       20.43      2.15 o 
 -10   6   8        7.32        9.16      1.87 o 
  -9   6   8        1.91        1.24      1.31 o 
  -8   6   8       32.28       30.28      2.38 o 
  -7   6   8        0.01        1.35      0.98 o 
  -6   6   8       23.48       25.53      1.50 o 
  -5   6   8      396.44      403.39      5.97 o 
  -4   6   8      130.12      113.48      2.90 o 
  -3   6   8      805.23      818.10      9.84 o 
  -2   6   8       46.85       47.81      3.05 o 
  -1   6   8      119.35      116.22      3.51 o 
   0   6   8       14.65       11.09      0.81 o 
   1   6   8      151.69      156.58      3.03 o 
   2   6   8       88.08       78.27      2.25 o 
   3   6   8      100.71       89.80      2.37 o 
   4   6   8       31.78       29.69      1.54 o 
   5   6   8      133.26      134.54      3.81 o 
   6   6   8      115.97      102.72      4.40 o 
   7   6   8        1.50        0.34      0.94 o 
   8   6   8        0.23        1.79      1.11 o 
   9   6   8        0.28        0.70      1.16 o 
  10   6   8       13.18       20.14      2.58 o 
  -9   7   8        0.31        0.28      1.47 o 
  -8   7   8        2.14        3.26      1.39 o 
  -7   7   8       61.27       54.70      2.87 o 
  -6   7   8        8.21       13.60      1.32 o 
  -5   7   8       89.94       75.79      2.31 o 
  -4   7   8       86.78       83.13      2.38 o 
  -3   7   8     1205.90     1186.05     13.58 o 
  -2   7   8      119.69      127.90      2.53 o 
  -1   7   8      385.18      393.67      5.11 o 
   0   7   8       62.10       62.96      1.97 o 
   1   7   8      521.87      546.63      7.25 o 
   2   7   8        0.01        0.09      0.70 o 
   3   7   8       15.79       15.77      1.37 o 
   4   7   8        1.78        2.82      0.99 o 
   5   7   8      128.76      114.37      3.32 o 
   6   7   8       95.81       82.17      2.90 o 
   7   7   8        8.03        7.51      1.38 o 
   8   7   8       98.04       88.70      3.52 o 
   9   7   8       27.27       31.48      2.25 o 
  -9   8   8        3.18        0.67      2.90 o 
  -8   8   8       15.86       18.28      2.07 o 
  -7   8   8        7.29        3.70      1.60 o 
  -6   8   8        1.36        0.22      1.03 o 
  -5   8   8       10.70        8.07      1.15 o 
  -4   8   8      259.96      262.83      4.62 o 
  -3   8   8       56.77       49.34      1.87 o 
  -2   8   8      417.20      431.76      6.81 o 
  -1   8   8        6.06        4.54      1.00 o 
   0   8   8       67.48       65.98      2.30 o 
   1   8   8      149.13      130.42      3.85 o 
   2   8   8      361.48      362.52      5.62 o 
   3   8   8      281.72      266.56      5.20 o 
   4   8   8      107.19       93.65      4.13 o 
   5   8   8       95.70       93.95      4.09 o 
   6   8   8       35.42       34.03      2.11 o 
   7   8   8        5.10        7.87      1.62 o 
   8   8   8        0.33       -0.33      1.03 o 
  -8   9   8        0.01        2.24      2.05 o 
  -7   9   8       10.68       19.39      2.15 o 
  -6   9   8        8.08        6.19      1.26 o 
  -5   9   8        1.29        2.61      1.10 o 
  -4   9   8        0.22       -0.69      0.81 o 
  -3   9   8        2.49        1.90      0.93 o 
  -2   9   8        1.45        0.68      0.84 o 
  -1   9   8       47.68       40.93      1.99 o 
   0   9   8      199.76      192.33      4.81 o 
   1   9   8        2.31        2.94      1.12 o 
   2   9   8        1.16        0.80      1.09 o 
   3   9   8        0.00        0.75      1.01 o 
   4   9   8      258.29      259.55      5.41 o 
   5   9   8        9.17       11.16      1.57 o 
   6   9   8       12.20       11.36      1.58 o 
   7   9   8       28.24       25.77      2.20 o 
  -7  10   8        2.07        7.84      2.16 o 
  -6  10   8       11.88       11.27      1.55 o 
  -5  10   8        9.73       12.12      1.54 o 
  -4  10   8       33.56       30.09      2.82 o 
  -3  10   8        8.55       12.84      1.65 o 
  -2  10   8        6.71        9.03      1.79 o 
  -1  10   8       50.37       55.24      3.37 o 
   0  10   8        1.24        1.18      1.08 o 
   1  10   8        0.02        0.50      1.06 o 
   2  10   8        7.80       10.26      1.68 o 
   3  10   8        2.04        3.58      1.32 o 
   4  10   8        5.42        5.76      1.38 o 
   5  10   8      223.45      232.43      5.99 o 
   6  10   8        9.54        8.12      1.52 o 
  -5  11   8        0.77        2.43      1.22 o 
  -4  11   8        4.54        8.85      1.61 o 
  -3  11   8        0.73        0.98      1.26 o 
  -2  11   8        2.83        1.60      1.57 o 
  -1  11   8        4.01        5.87      1.44 o 
   0  11   8       11.59       17.04      1.89 o 
   1  11   8        0.74        1.31      1.17 o 
   2  11   8        7.10        7.70      1.58 o 
   3  11   8        3.91        9.83      1.69 o 
   4  11   8        2.07        3.27      1.32 o 
   5  11   8      178.86      191.82      6.45 o 
  -3  12   8        2.54        2.78      1.85 o 
  -2  12   8        0.08        3.08      2.10 o 
  -1  12   8        3.66        7.96      2.16 o 
   0  12   8        4.23        4.94      1.62 o 
   1  12   8       12.88       12.04      1.85 o 
   2  12   8        4.39        5.28      1.45 o 
   3  12   8        3.82        3.29      1.43 o 
 -11   1   9       36.95       43.20      2.88 o 
 -10   1   9        1.87        2.53      1.03 o 
  -9   1   9       49.88       47.74      2.55 o 
  -8   1   9        5.02        5.36      1.00 o 
  -7   1   9       10.98       15.48      1.22 o 
  -6   1   9       91.16       88.14      2.34 o 
  -5   1   9      117.01       97.14      2.72 o 
  -4   1   9      771.87      819.38      9.68 o 
  -3   1   9      546.70      551.58      5.73 o 
  -2   1   9      745.80      746.77      7.37 o 
  -1   1   9      408.37      428.86      5.02 o 
   0   1   9     1418.44     1440.76     13.11 o 
   1   1   9      341.74      356.87      4.36 o 
   2   1   9      106.06      104.02      1.94 o 
   3   1   9      737.93      731.13      7.89 o 
   4   1   9       27.89       29.68      1.87 o 
   5   1   9       19.35       15.39      1.12 o 
   6   1   9       25.73       21.74      1.53 o 
   7   1   9      473.59      487.20      7.70 o 
   8   1   9        8.74       12.09      1.36 o 
   9   1   9       69.84       73.32      3.12 o 
  10   1   9        3.77        5.06      1.35 o 
  11   1   9       60.32       74.83      3.98 o 
 -11   2   9       53.30       64.61      2.76 o 
 -10   2   9       93.52      110.90      3.53 o 
  -9   2   9        0.83        0.09      0.96 o 
  -8   2   9        3.94        1.03      0.93 o 
  -7   2   9       47.82       46.26      2.03 o 
  -6   2   9       31.13       31.76      2.43 o 
  -5   2   9      112.35       97.64      2.39 o 
  -4   2   9      406.57      407.34      7.00 o 
  -3   2   9       40.29       28.87      1.13 o 
  -2   2   9      234.71      237.85      3.02 o 
  -1   2   9       26.10       31.01      1.05 o 
   0   2   9      565.05      566.41      5.80 o 
   1   2   9       13.57       16.99      0.91 o 
   2   2   9      629.78      631.56      7.00 o 
   3   2   9      599.10      622.72      6.99 o 
   4   2   9       49.71       48.23      1.81 o 
   5   2   9        1.40        1.25      0.81 o 
   6   2   9       52.43       47.87      2.97 o 
   7   2   9      650.35      672.97      9.82 o 
   8   2   9      124.05      119.55      3.38 o 
   9   2   9        3.46        5.80      1.25 o 
  10   2   9       28.61       39.74      3.05 o 
 -11   3   9       26.63       36.04      5.90 o 
 -10   3   9      112.02      106.78      6.66 o 
  -9   3   9       11.06       10.11      1.45 o 
  -8   3   9       86.01       86.06      2.91 o 
  -7   3   9       91.28       72.09      2.57 o 
  -6   3   9       39.63       33.62      1.78 o 
  -5   3   9        2.64        3.61      0.81 o 
  -4   3   9       22.67       21.26      1.09 o 
  -3   3   9       39.91       37.41      1.29 o 
  -2   3   9        5.77       12.15      0.75 o 
  -1   3   9       22.62       20.39      0.97 o 
   0   3   9       28.24       21.15      0.91 o 
   1   3   9      173.60      178.59      2.97 o 
   2   3   9      102.87      113.18      2.14 o 
   3   3   9      229.01      244.09      3.50 o 
   4   3   9        3.43        3.48      0.73 o 
   5   3   9       29.62       35.99      2.02 o 
   6   3   9      155.71      136.94      3.44 o 
   7   3   9        7.98        8.57      1.30 o 
   8   3   9        3.41        1.28      1.02 o 
   9   3   9        1.74       -0.34      1.24 o 
  10   3   9        0.65        1.17      1.16 o 
 -10   4   9        0.44        0.99      1.04 o 
  -9   4   9       28.79       32.12      2.05 o 
  -8   4   9        0.76        1.19      1.16 o 
  -7   4   9       18.63       18.23      1.77 o 
  -6   4   9        1.82        1.58      0.82 o 
  -5   4   9        0.04        0.21      0.70 o 
  -4   4   9        4.37        6.59      0.80 o 
  -3   4   9        0.69        1.81      0.58 o 
  -2   4   9      121.81      126.52      2.13 o 
  -1   4   9       88.58       92.06      2.13 o 
   0   4   9       91.56       87.15      1.88 o 
   1   4   9       10.22        9.52      0.83 o 
   2   4   9       54.00       53.57      1.85 o 
   3   4   9       29.17       30.05      1.59 o 
   4   4   9       63.29       73.65      2.11 o 
   5   4   9      146.13      146.02      3.13 o 
   6   4   9      105.13       94.19      2.65 o 
   7   4   9      385.06      370.80      6.56 o 
   8   4   9       18.04       18.75      1.99 o 
   9   4   9        9.25       11.02      1.76 o 
  10   4   9       20.47       15.74      2.03 o 
 -10   5   9        5.67        8.18      1.91 o 
  -9   5   9        0.44       -0.17      1.17 o 
  -8   5   9        0.70        4.13      1.14 o 
  -7   5   9      116.40      109.96      4.05 o 
  -6   5   9        5.66        2.07      0.92 o 
  -5   5   9       36.93       36.50      1.66 o 
  -4   5   9      360.31      351.04      7.24 o 
  -3   5   9      817.23      849.57     10.06 o 
  -2   5   9        1.68        0.81      0.51 o 
  -1   5   9        3.48        3.04      0.59 o 
   0   5   9      305.64      292.32      4.02 o 
   1   5   9        4.64        8.42      0.91 o 
   2   5   9        2.77        1.65      0.67 o 
   3   5   9      371.98      406.19      5.86 o 
   4   5   9        3.44        4.15      0.88 o 
   5   5   9       26.64       26.88      1.54 o 
   6   5   9      105.26       95.20      3.01 o 
   7   5   9       49.38       47.50      2.65 o 
   8   5   9       17.99       17.39      1.95 o 
   9   5   9      133.62      150.91      5.77 o 
  10   5   9       45.08       50.38      3.32 o 
  -9   6   9        3.17        6.85      1.65 o 
  -8   6   9        1.20        1.40      1.20 o 
  -7   6   9       43.35       36.42      2.82 o 
  -6   6   9       14.34       14.79      1.47 o 
  -5   6   9       64.07       55.67      1.98 o 
  -4   6   9       22.02       22.78      1.40 o 
  -3   6   9     1404.23     1391.56     15.49 o 
  -2   6   9        1.13        0.26      0.63 o 
  -1   6   9     1086.97     1089.90     11.43 o 
   0   6   9       44.92       47.15      1.71 o 
   1   6   9      295.48      300.31      6.31 o 
   2   6   9       16.31       15.04      1.19 o 
   3   6   9       64.72       51.75      1.89 o 
   4   6   9       29.50       28.70      1.55 o 
   5   6   9       87.27       77.63      3.57 o 
   6   6   9       89.69       82.22      2.85 o 
   7   6   9        0.06        0.11      0.85 o 
   8   6   9      115.59      112.59      4.10 o 
   9   6   9        4.06        1.97      1.47 o 
  -9   7   9       26.60       31.37      2.76 o 
  -8   7   9        2.71        4.34      1.53 o 
  -7   7   9        4.11        5.56      1.38 o 
  -6   7   9       19.74       20.93      1.68 o 
  -5   7   9        0.79        0.59      0.74 o 
  -4   7   9      367.33      378.79      5.79 o 
  -3   7   9      219.99      226.45      4.20 o 
  -2   7   9      991.47      963.47     15.89 o 
  -1   7   9      639.10      619.61      8.79 o 
   0   7   9       44.22       44.11      1.75 o 
   1   7   9        2.47        3.20      0.84 o 
   2   7   9        6.54        4.30      1.10 o 
   3   7   9      144.85      166.94      5.04 o 
   4   7   9        1.44        2.19      0.96 o 
   5   7   9        8.76        9.34      1.33 o 
   6   7   9       14.19       15.00      1.64 o 
   7   7   9       12.38       11.70      1.58 o 
   8   7   9       14.82       16.21      3.18 o 
   9   7   9       30.85       42.69      2.85 o 
  -8   8   9        1.82        0.83      1.71 o 
  -7   8   9        2.40        4.96      1.38 o 
  -6   8   9        3.40        0.37      1.31 o 
  -5   8   9        0.28        0.37      0.79 o 
  -4   8   9        4.91        4.92      1.10 o 
  -3   8   9       52.69       48.15      1.93 o 
  -2   8   9       10.99        8.61      1.37 o 
  -1   8   9      153.64      149.78      3.55 o 
   0   8   9      198.80      199.23      5.00 o 
   1   8   9       51.16       51.81      2.31 o 
   2   8   9      188.46      191.34      5.05 o 
   3   8   9       68.74       66.76      2.59 o 
   4   8   9        9.35        9.12      1.46 o 
   5   8   9       18.80       20.66      1.84 o 
   6   8   9        0.36        0.35      1.14 o 
   7   8   9        2.58        3.09      1.25 o 
   8   8   9        2.45        3.78      1.45 o 
  -7   9   9        1.45        2.76      1.46 o 
  -6   9   9        0.02        0.01      0.95 o 
  -5   9   9       11.89       11.73      1.50 o 
  -4   9   9       26.42       30.30      1.69 o 
  -3   9   9        0.22        0.66      0.93 o 
  -2   9   9       85.61       80.45      5.29 o 
  -1   9   9        4.86        6.85      1.13 o 
   0   9   9       43.55       45.30      2.42 o 
   1   9   9       21.31       25.27      2.32 o 
   2   9   9       10.18        9.24      1.46 o 
   3   9   9       85.54       76.32      3.45 o 
   4   9   9      108.55      104.49      3.72 o 
   5   9   9        5.14        4.34      1.24 o 
   6   9   9        0.73        0.33      1.10 o 
   7   9   9        0.51        0.64      1.17 o 
  -6  10   9       14.56       15.66      1.72 o 
  -5  10   9       19.82       22.70      1.98 o 
  -4  10   9       40.40       41.04      2.85 o 
  -3  10   9       37.52       41.06      2.77 o 
  -2  10   9        1.96        1.86      1.07 o 
  -1  10   9        0.09        2.11      1.41 o 
   0  10   9        5.70        4.63      1.31 o 
   1  10   9        6.51        7.04      1.49 o 
   2  10   9       27.29       30.51      2.23 o 
   3  10   9        4.40        4.62      1.46 o 
   4  10   9        0.03       -0.37      1.03 o 
   5  10   9        9.12        7.39      1.44 o 
   6  10   9       18.00       23.26      2.81 o 
  -5  11   9       16.08       20.95      4.30 o 
  -4  11   9       37.82       37.13      2.71 o 
  -3  11   9       15.69       13.96      1.92 o 
  -2  11   9        6.68        7.44      1.90 o 
  -1  11   9        9.71       14.19      2.84 o 
   0  11   9        2.32        1.51      1.50 o 
   1  11   9        6.94        5.20      1.40 o 
   2  11   9        0.56        2.17      1.28 o 
   3  11   9       42.23       53.84      2.89 o 
   4  11   9        0.29        3.45      1.44 o 
  -2  12   9       18.86       28.25      4.29 o 
  -1  12   9        1.72        3.29      3.25 o 
   0  12   9       14.83       20.54      2.24 o 
   1  12   9       13.22       11.54      1.74 o 
   2  12   9        1.69        2.64      1.53 o 
 -10   0  10        3.93        2.75      1.62 o 
  -9   0  10       57.51       63.82      3.40 o 
  -8   0  10       51.39       52.57      3.14 o 
  -7   0  10       20.89       22.63      2.08 o 
  -6   0  10      101.44       93.62      3.47 o 
  -5   0  10      323.61      307.44      6.76 o 
  -4   0  10        0.24       -0.78      0.78 o 
  -3   0  10        9.28       18.02      2.12 o 
  -2   0  10      311.05      321.45      5.39 o 
  -1   0  10     2353.54     2378.87     29.84 o 
   0   0  10      821.21      945.98     12.82 o 
   1   0  10      191.19      194.18      3.61 o 
   2   0  10      342.19      335.21      8.31 o 
   3   0  10      444.09      433.92      8.32 o 
   4   0  10      135.56      161.56      6.18 o 
   5   0  10     1247.65     1228.81     26.49 o 
   6   0  10     2131.45     2245.47     34.11 o 
   7   0  10       48.97       46.69      3.51 o 
   8   0  10      208.40      201.87      7.35 o 
   9   0  10       41.05       35.24      3.45 o 
  10   0  10       13.13       15.49      3.02 o 
 -10   1  10        9.30       10.37      1.54 o 
  -9   1  10        0.47        1.52      1.02 o 
  -8   1  10       15.82       18.65      1.68 o 
  -7   1  10       23.62       22.50      1.46 o 
  -6   1  10      224.96      224.42      4.06 o 
  -5   1  10        0.06       -0.39      0.76 o 
  -4   1  10        2.53        4.93      0.82 o 
  -3   1  10        7.25        9.69      0.78 o 
  -2   1  10       20.06       13.65      0.78 o 
  -1   1  10      652.94      653.88      6.64 o 
   0   1  10        7.99        5.97      0.56 o 
   1   1  10      156.83      155.55      2.52 o 
   2   1  10     1140.43     1166.14     11.85 o 
   3   1  10      119.50      108.20      3.13 o 
   4   1  10        8.28       11.28      0.99 o 
   5   1  10      345.74      303.11      4.76 o 
   6   1  10        3.52        2.40      0.93 o 
   7   1  10        6.02        6.23      1.19 o 
   8   1  10       47.13       43.98      2.56 o 
   9   1  10        9.92       12.43      1.77 o 
  10   1  10       29.86       45.72      3.33 o 
 -10   2  10      116.21      115.48      3.61 o 
  -9   2  10       12.42       20.02      1.75 o 
  -8   2  10       82.86       74.14      2.71 o 
  -7   2  10       13.76       17.05      2.12 o 
  -6   2  10       92.51       89.63      2.45 o 
  -5   2  10      234.44      202.65      3.67 o 
  -4   2  10        8.51        9.72      0.96 o 
  -3   2  10      349.47      364.94      4.69 o 
  -2   2  10        0.19        0.73      0.47 o 
  -1   2  10      347.31      339.81      3.98 o 
   0   2  10      228.35      245.79      3.46 o 
   1   2  10       76.63       79.15      2.06 o 
   2   2  10       31.55       22.96      1.09 o 
   3   2  10       84.15       86.27      1.92 o 
   4   2  10       14.93       18.75      1.22 o 
   5   2  10      416.43      386.98      6.36 o 
   6   2  10        1.81        1.41      0.93 o 
   7   2  10       12.23        7.41      1.58 o 
   8   2  10      190.05      191.29      4.47 o 
   9   2  10       28.54       24.74      1.94 o 
  10   2  10        9.48        5.34      1.74 o 
 -10   3  10       21.46       27.32      2.74 o 
  -9   3  10        0.43       -0.60      0.87 o 
  -8   3  10        9.77       14.13      1.58 o 
  -7   3  10        1.23        1.96      0.95 o 
  -6   3  10        0.82       -0.26      0.81 o 
  -5   3  10       16.39       17.34      1.25 o 
  -4   3  10       55.73       53.49      1.61 o 
  -3   3  10        3.73        3.79      0.68 o 
  -2   3  10       77.31       80.92      2.00 o 
  -1   3  10       93.07       97.27      1.82 o 
   0   3  10        0.27       -0.46      0.46 o 
   1   3  10      152.37      147.48      2.53 o 
   2   3  10      139.47      134.40      2.72 o 
   3   3  10      102.87      101.89      2.60 o 
   4   3  10        0.71        1.90      0.69 o 
   5   3  10       18.49       19.34      1.54 o 
   6   3  10       29.34       24.47      1.99 o 
   7   3  10       61.71       52.58      2.32 o 
   8   3  10      143.43      133.96      3.72 o 
   9   3  10        3.50        3.05      1.31 o 
  10   3  10        1.24        1.72      1.11 o 
 -10   4  10       20.73       24.01      1.87 o 
  -9   4  10        7.89       14.84      1.70 o 
  -8   4  10       93.30       80.96      2.95 o 
  -7   4  10       55.34       46.93      2.24 o 
  -6   4  10        0.88       -0.49      0.80 o 
  -5   4  10       55.98       45.22      2.37 o 
  -4   4  10        0.03       -0.55      0.55 o 
  -3   4  10        8.14       11.38      0.93 o 
  -2   4  10      106.66       98.50      2.08 o 
  -1   4  10        0.00        0.73      0.51 o 
   0   4  10       23.99       22.97      1.13 o 
   1   4  10        0.22        0.19      0.56 o 
   2   4  10        0.13        0.43      0.63 o 
   3   4  10      101.40       94.18      2.77 o 
   4   4  10       34.38       35.98      1.76 o 
   5   4  10       16.94       20.60      1.79 o 
   6   4  10       57.29       55.20      2.61 o 
   7   4  10       27.74       33.18      1.96 o 
   8   4  10        0.01        1.30      1.07 o 
   9   4  10        5.02        1.88      1.10 o 
  10   4  10       12.72       19.83      2.13 o 
 -10   5  10       20.10       20.00      4.85 o 
  -9   5  10       15.36       15.99      1.77 o 
  -8   5  10       10.60       13.15      1.56 o 
  -7   5  10       15.74       18.93      1.68 o 
  -6   5  10        0.20        0.69      0.84 o 
  -5   5  10       24.10       23.49      1.64 o 
  -4   5  10       83.98       81.79      2.28 o 
  -3   5  10       37.89       28.17      1.43 o 
  -2   5  10      227.02      211.02      4.25 o 
  -1   5  10      130.55      122.07      2.85 o 
   0   5  10      328.93      331.40      4.48 o 
   1   5  10       37.51       33.64      2.24 o 
   2   5  10       26.35       31.22      1.51 o 
   3   5  10       49.83       44.03      1.76 o 
   4   5  10        4.51        6.35      1.00 o 
   5   5  10       27.26       26.28      1.53 o 
   6   5  10       36.39       36.27      2.02 o 
   7   5  10        0.14        0.96      1.16 o 
   8   5  10        4.76        4.53      1.50 o 
   9   5  10       17.85       21.51      2.23 o 
  -9   6  10        3.94        4.94      1.45 o 
  -8   6  10        0.19       -0.37      1.14 o 
  -7   6  10       42.79       33.61      2.34 o 
  -6   6  10       66.36       67.07      2.77 o 
  -5   6  10        1.17        1.31      0.76 o 
  -4   6  10      147.09      134.91      3.04 o 
  -3   6  10        8.34        6.22      0.96 o 
  -2   6  10        0.05       -0.70      0.70 o 
  -1   6  10      661.40      639.43      7.48 o 
   0   6  10       32.92       28.07      1.44 o 
   1   6  10        6.71       10.63      1.06 o 
   2   6  10      140.84      120.42      2.83 o 
   3   6  10      230.60      226.37      4.15 o 
   4   6  10       12.47       14.98      1.32 o 
   5   6  10       13.89       17.86      1.62 o 
   6   6  10       20.17       19.95      1.75 o 
   7   6  10       21.17       18.29      2.15 o 
   8   6  10        0.67       -0.49      1.24 o 
   9   6  10       26.99       27.52      2.51 o 
  -8   7  10       59.60       76.68      4.59 o 
  -7   7  10        4.92        3.48      1.11 o 
  -6   7  10       39.40       42.13      2.18 o 
  -5   7  10        8.42        6.17      1.02 o 
  -4   7  10       54.43       46.81      1.97 o 
  -3   7  10       49.27       48.56      1.92 o 
  -2   7  10       11.28       15.24      1.41 o 
  -1   7  10     1163.66     1171.91     17.33 o 
   0   7  10      152.28      149.16      5.47 o 
   1   7  10      522.38      541.97      7.60 o 
   2   7  10        0.03        0.53      0.77 o 
   3   7  10      214.87      221.72      4.19 o 
   4   7  10       53.03       45.19      2.22 o 
   5   7  10       17.92       17.52      1.64 o 
   6   7  10      199.19      197.46      4.73 o 
   7   7  10        0.16        0.87      1.45 o 
   8   7  10       53.12       53.11      3.78 o 
  -8   8  10       45.23       43.23      3.91 o 
  -7   8  10       48.32       46.72      2.71 o 
  -6   8  10        1.56        2.34      1.15 o 
  -5   8  10      127.63      121.50      3.14 o 
  -4   8  10       29.60       31.57      1.68 o 
  -3   8  10      156.40      148.28      4.12 o 
  -2   8  10      335.83      331.30      6.66 o 
  -1   8  10      202.35      190.99      4.72 o 
   0   8  10       17.35       17.76      1.50 o 
   1   8  10       24.68       22.75      1.63 o 
   2   8  10        0.00       -0.01      0.80 o 
   3   8  10        3.51        3.45      1.14 o 
   4   8  10        0.54        0.86      1.16 o 
   5   8  10       24.89       27.76      1.98 o 
   6   8  10        5.71        6.51      1.44 o 
   7   8  10       10.21       16.37      1.89 o 
  -7   9  10        5.87        4.92      1.52 o 
  -6   9  10       72.24       70.55      5.31 o 
  -5   9  10       56.50       49.52      3.67 o 
  -4   9  10      102.67      100.14      6.08 o 
  -3   9  10        1.99        4.38      1.28 o 
  -2   9  10       43.81       45.93      2.39 o 
  -1   9  10        0.15       -0.71      0.91 o 
   0   9  10       58.74       59.88      2.96 o 
   1   9  10      178.30      172.15      5.78 o 
   2   9  10        0.09       -1.03      1.03 o 
   3   9  10       62.09       61.75      3.13 o 
   4   9  10        0.99        3.23      1.21 o 
   5   9  10        5.99        7.33      1.52 o 
   6   9  10       33.28       36.85      2.32 o 
   7   9  10        1.63        7.12      3.73 o 
  -6  10  10        1.77        4.90      2.37 o 
  -5  10  10        0.00        1.86      2.49 o 
  -4  10  10       10.91       11.02      1.86 o 
  -3  10  10        0.49        1.20      1.04 o 
  -2  10  10        2.48        2.74      1.16 o 
  -1  10  10       24.54       30.98      2.15 o 
   0  10  10        1.40        3.14      1.19 o 
   1  10  10       26.67       25.25      2.07 o 
   2  10  10        9.19        9.89      1.62 o 
   3  10  10        0.19       -0.36      1.14 o 
   4  10  10       23.69       31.18      2.37 o 
   5  10  10        0.11        1.09      1.16 o 
  -4  11  10        0.23        4.67      1.63 o 
  -3  11  10        1.97        6.96      1.50 o 
  -2  11  10        9.81       15.70      4.64 o 
  -1  11  10        3.42        4.48      1.42 o 
   0  11  10       60.90       61.45      3.35 o 
   1  11  10        0.02        0.72      1.06 o 
   2  11  10       16.66       25.01      2.17 o 
   3  11  10       29.62       32.67      2.38 o 
   4  11  10       15.80       22.38      2.56 o 
 -10   1  11        0.06        1.27      1.00 o 
  -9   1  11        9.49        9.23      1.35 o 
  -8   1  11        7.85        9.10      1.32 o 
  -7   1  11        3.93        3.19      0.88 o 
  -6   1  11       43.68       37.69      1.70 o 
  -5   1  11      105.33      101.57      2.56 o 
  -4   1  11       25.83       26.87      1.39 o 
  -3   1  11      104.59       94.12      2.30 o 
  -2   1  11      150.48      137.61      2.79 o 
  -1   1  11      162.78      168.82      2.50 o 
   0   1  11      162.30      154.29      2.60 o 
   1   1  11        0.00        1.72      0.58 o 
   2   1  11       93.00       95.35      3.20 o 
   3   1  11      310.46      307.20      4.71 o 
   4   1  11       39.20       41.44      1.69 o 
   5   1  11     1659.09     1732.88     19.11 o 
   6   1  11      554.45      540.96      9.93 o 
   7   1  11       19.76       17.40      1.62 o 
   8   1  11        8.93       10.62      1.66 o 
   9   1  11        0.74        3.21      1.54 o 
  10   1  11       22.26       31.18      2.47 o 
 -10   2  11        4.44        8.21      1.60 o 
  -9   2  11        0.95        1.28      0.96 o 
  -8   2  11        1.41        2.86      1.03 o 
  -7   2  11      150.70      138.32      3.63 o 
  -6   2  11       40.39       37.96      2.18 o 
  -5   2  11       82.53       70.19      2.67 o 
  -4   2  11       13.60       16.21      1.19 o 
  -3   2  11       99.25       92.87      2.04 o 
  -2   2  11      302.21      292.12      3.69 o 
  -1   2  11       75.19       75.65      1.78 o 
   0   2  11      147.72      126.71      3.12 o 
   1   2  11      707.89      697.12     13.05 o 
   2   2  11       20.78       17.61      1.18 o 
   3   2  11       10.19       10.38      1.00 o 
   4   2  11      444.70      430.65      6.87 o 
   5   2  11        1.64        1.83      1.11 o 
   6   2  11        0.11       -0.51      0.86 o 
   7   2  11        2.52        1.28      1.01 o 
   8   2  11       13.35        9.37      1.44 o 
   9   2  11        0.05       -0.56      1.06 o 
  10   2  11       55.19       58.62      4.05 o 
 -10   3  11       43.15       48.86      2.41 o 
  -9   3  11        3.58        4.94      1.15 o 
  -8   3  11      186.84      174.14      4.32 o 
  -7   3  11        6.87        5.07      1.22 o 
  -6   3  11      180.43      163.43      3.88 o 
  -5   3  11      286.38      282.30      4.68 o 
  -4   3  11      148.10      140.44      2.97 o 
  -3   3  11       17.97       16.50      1.07 o 
  -2   3  11      226.64      223.67      3.44 o 
  -1   3  11       10.22       11.94      1.47 o 
   0   3  11      126.08      123.96      2.44 o 
   1   3  11       12.18       14.73      1.06 o 
   2   3  11       52.91       52.70      1.55 o 
   3   3  11       90.81       95.27      2.73 o 
   4   3  11        3.78        4.24      1.02 o 
   5   3  11       16.04       17.08      1.52 o 
   6   3  11       54.64       54.30      3.25 o 
   7   3  11       20.97       24.34      1.83 o 
   8   3  11        3.26        7.20      1.32 o 
   9   3  11        0.10       -1.03      1.03 o 
  10   3  11       23.39       31.30      3.45 o 
 -10   4  11       17.46       23.10      4.94 o 
  -9   4  11       12.02       19.58      1.89 o 
  -8   4  11       11.94       14.24      1.73 o 
  -7   4  11        5.68        5.15      1.12 o 
  -6   4  11        7.65        6.38      1.20 o 
  -5   4  11        0.17        0.73      0.81 o 
  -4   4  11      116.58      123.91      3.92 o 
  -3   4  11        2.65        3.64      0.76 o 
  -2   4  11      705.46      683.22      8.54 o 
  -1   4  11       67.30       65.88      1.78 o 
   0   4  11       71.88       64.47      2.19 o 
   1   4  11       56.25       63.86      2.24 o 
   2   4  11       12.33       12.61      1.17 o 
   3   4  11       86.77       85.42      2.30 o 
   4   4  11       65.12       65.89      4.23 o 
   5   4  11       85.59       80.77      2.94 o 
   6   4  11       44.34       43.01      2.43 o 
   7   4  11        9.47       11.53      1.47 o 
   8   4  11        0.03        0.90      1.07 o 
   9   4  11       38.25       31.88      3.56 o 
  -9   5  11        0.64        0.83      1.18 o 
  -8   5  11        1.95        3.13      1.18 o 
  -7   5  11        0.15        0.20      1.00 o 
  -6   5  11        1.15       -0.81      0.82 o 
  -5   5  11       75.78       65.26      2.74 o 
  -4   5  11        0.05        0.09      0.70 o 
  -3   5  11      329.49      302.93      5.67 o 
  -2   5  11      231.91      217.88      5.49 o 
  -1   5  11       40.97       41.25      1.48 o 
   0   5  11        4.29        3.45      0.73 o 
   1   5  11       37.07       32.93      1.60 o 
   2   5  11        0.19        1.51      0.80 o 
   3   5  11       67.58       57.35      2.52 o 
   4   5  11       67.39       60.44      2.61 o 
   5   5  11        4.12        7.29      1.27 o 
   6   5  11        2.29        2.53      1.14 o 
   7   5  11       26.15       26.73      2.38 o 
   8   5  11       57.41       68.44      3.32 o 
   9   5  11       10.36       13.23      1.88 o 
  -9   6  11        2.90        2.78      4.35 o 
  -8   6  11        2.34        4.88      1.31 o 
  -7   6  11        0.15        0.46      1.00 o 
  -6   6  11       47.90       41.22      2.16 o 
  -5   6  11        8.00        7.52      1.29 o 
  -4   6  11        0.95        0.22      0.76 o 
  -3   6  11      101.86      107.81      2.98 o 
  -2   6  11        1.99        2.20      0.90 o 
  -1   6  11      221.63      212.82      4.81 o 
   0   6  11       15.46       13.15      1.21 o 
   1   6  11       75.06       75.13      2.25 o 
   2   6  11       51.29       45.91      1.85 o 
   3   6  11        0.02        0.15      0.80 o 
   4   6  11       37.57       32.64      1.78 o 
   5   6  11        0.05       -0.65      1.19 o 
   6   6  11       12.42       15.98      2.53 o 
   7   6  11        4.15        1.99      1.40 o 
   8   6  11        0.01        0.55      1.24 o 
  -8   7  11       33.34       38.34      2.80 o 
  -7   7  11       76.46       62.67      2.70 o 
  -6   7  11       17.76       14.33      1.61 o 
  -5   7  11      101.31      100.01      3.10 o 
  -4   7  11       37.24       34.49      1.88 o 
  -3   7  11      501.99      479.42      7.60 o 
  -2   7  11        0.03        0.31      0.87 o 
  -1   7  11        2.83        5.16      1.12 o 
   0   7  11       17.22       20.76      1.41 o 
   1   7  11       14.48       23.91      1.54 o 
   2   7  11       88.79       94.00      2.74 o 
   3   7  11       69.36       73.49      2.44 o 
   4   7  11       46.48       41.43      2.17 o 
   5   7  11       58.95       56.35      2.58 o 
   6   7  11        4.18        4.36      1.58 o 
   7   7  11        1.21        5.68      1.93 o 
   8   7  11       21.44       25.45      2.49 o 
  -7   8  11        0.02        0.33      1.11 o 
  -6   8  11       18.10       15.21      1.60 o 
  -5   8  11       71.33       77.67      3.19 o 
  -4   8  11       52.20       39.33      2.03 o 
  -3   8  11        3.39        1.91      1.02 o 
  -2   8  11        2.28        3.30      1.12 o 
  -1   8  11       16.22       19.38      1.78 o 
   0   8  11       27.04       27.93      1.78 o 
   1   8  11       97.56      102.63      5.27 o 
   2   8  11       24.48       20.68      1.60 o 
   3   8  11       65.33       68.36      2.69 o 
   4   8  11        7.77        4.95      1.30 o 
   5   8  11       35.16       25.16      2.05 o 
   6   8  11        1.68        0.05      1.35 o 
   7   8  11       78.34       87.65      3.97 o 
  -6   9  11        0.01        2.77      1.34 o 
  -5   9  11        0.00        2.19      1.15 o 
  -4   9  11        3.79        1.90      1.13 o 
  -3   9  11        9.99       17.87      1.81 o 
  -2   9  11       39.82       37.00      2.27 o 
  -1   9  11        3.84        7.24      1.37 o 
   0   9  11       20.29       21.22      1.93 o 
   1   9  11        1.67        2.82      1.12 o 
   2   9  11        5.27        3.82      1.26 o 
   3   9  11        8.52       12.05      1.56 o 
   4   9  11       47.68       49.34      3.89 o 
   5   9  11        5.10        9.26      1.59 o 
   6   9  11       40.47       47.26      2.60 o 
  -5  10  11       29.44       35.49      2.63 o 
  -4  10  11       50.14       48.87      2.99 o 
  -3  10  11       95.02      106.73      3.73 o 
  -2  10  11        0.36        0.27      1.06 o 
  -1  10  11        1.16        2.58      1.14 o 
   0  10  11       20.85       25.97      2.43 o 
   1  10  11       20.70       24.04      2.99 o 
   2  10  11       36.09       39.02      3.26 o 
   3  10  11        0.47        2.46      1.29 o 
   4  10  11       28.36       27.27      2.79 o 
   5  10  11       50.20       44.35      2.89 o 
  -3  11  11        0.00        0.20      1.42 o 
  -2  11  11        2.48        4.62      1.14 o 
  -1  11  11        2.69        4.47      2.67 o 
   0  11  11        0.09        2.40      2.30 o 
   1  11  11        0.28        1.71      1.24 o 
   2  11  11        0.64        2.01      1.16 o 
 -10   0  12        3.93        3.86      1.64 o 
  -9   0  12        6.65       11.05      2.26 o 
  -8   0  12        0.00        1.47      2.08 o 
  -7   0  12      123.62      122.44      6.50 o 
  -6   0  12        6.96        7.84      1.51 o 
  -5   0  12      120.83      108.65      3.86 o 
  -4   0  12        3.60        5.68      1.37 o 
  -3   0  12        3.73        7.45      1.31 o 
  -2   0  12       75.37       74.33      2.80 o 
  -1   0  12        2.55        3.98      0.85 o 
   0   0  12      336.67      326.19      6.88 o 
   1   0  12      167.70      188.98      4.85 o 
   2   0  12       71.16       70.14      2.90 o 
   3   0  12     1661.39     1693.74     26.28 o 
   4   0  12      314.31      281.00      8.52 o 
   5   0  12      511.95      507.15     10.13 o 
   6   0  12      129.53      143.06      5.93 o 
   7   0  12      160.90      150.40      8.86 o 
   8   0  12       12.64       11.57      2.67 o 
   9   0  12       38.62       39.51      3.74 o 
 -10   1  12        0.87        1.81      0.97 o 
  -9   1  12        0.49       -0.55      0.96 o 
  -8   1  12        4.97        3.48      1.04 o 
  -7   1  12        0.56        0.19      0.76 o 
  -6   1  12        4.84        5.31      1.01 o 
  -5   1  12      186.96      194.53      3.76 o 
  -4   1  12        0.17        0.97      0.75 o 
  -3   1  12       21.05       21.15      1.30 o 
  -2   1  12       49.92       42.97      1.73 o 
  -1   1  12      122.41      106.41      2.49 o 
   0   1  12       25.20       27.68      1.99 o 
   1   1  12      328.78      324.95      4.88 o 
   2   1  12      234.28      234.06      3.97 o 
   3   1  12        1.71        2.38      0.93 o 
   4   1  12     1162.77     1167.87     16.14 o 
   5   1  12      136.09      142.48      3.59 o 
   6   1  12      106.67      100.29      3.06 o 
   7   1  12      131.15      134.08      3.72 o 
   8   1  12       42.46       45.57      2.69 o 
   9   1  12       44.22       41.04      2.67 o 
 -10   2  12        2.94        4.68      1.53 o 
  -9   2  12        0.08        2.10      1.01 o 
  -8   2  12       13.76       12.71      1.50 o 
  -7   2  12        0.17        0.30      0.89 o 
  -6   2  12       99.55       88.75      2.61 o 
  -5   2  12        8.58        7.37      1.09 o 
  -4   2  12      163.18      159.95      3.27 o 
  -3   2  12        0.74        1.58      0.74 o 
  -2   2  12      419.14      421.54      5.90 o 
  -1   2  12       79.02       80.50      1.92 o 
   0   2  12       75.55       73.97      1.83 o 
   1   2  12        4.42        4.04      0.82 o 
   2   2  12      525.07      512.63      6.89 o 
   3   2  12      138.05      135.78      2.95 o 
   4   2  12     1172.33     1204.37     15.50 o 
   5   2  12      119.30      118.23      3.28 o 
   6   2  12        0.40        1.58      0.96 o 
   7   2  12        0.34        1.54      1.04 o 
   8   2  12        3.74        5.03      1.25 o 
   9   2  12        0.03        0.38      1.07 o 
  -9   3  12       22.73       25.40      1.95 o 
  -8   3  12       17.79       14.94      1.65 o 
  -7   3  12       14.31       12.30      1.48 o 
  -6   3  12       10.68       13.30      1.47 o 
  -5   3  12       21.25       23.03      1.55 o 
  -4   3  12       49.00       38.82      1.71 o 
  -3   3  12        6.42        4.72      0.78 o 
  -2   3  12      401.39      397.14      8.01 o 
  -1   3  12       23.66       22.45      1.21 o 
   0   3  12      114.28      124.97      2.47 o 
   1   3  12        4.87        7.62      0.82 o 
   2   3  12       35.18       39.10      1.60 o 
   3   3  12        0.68        1.79      0.87 o 
   4   3  12       76.83       62.39      2.40 o 
   5   3  12       44.10       42.73      2.11 o 
   6   3  12        4.37        5.86      1.25 o 
   7   3  12        2.18        3.06      1.11 o 
   8   3  12       13.37       11.08      1.56 o 
   9   3  12        3.60        6.74      1.73 o 
  -9   4  12        3.94        5.63      1.28 o 
  -8   4  12        1.02        0.54      1.00 o 
  -7   4  12        0.01        0.58      1.00 o 
  -6   4  12      337.78      327.38      6.15 o 
  -5   4  12       11.09        7.24      1.22 o 
  -4   4  12      230.01      237.74      5.51 o 
  -3   4  12      141.45      137.28      3.02 o 
  -2   4  12      194.59      189.18      3.58 o 
  -1   4  12        8.05        8.76      0.98 o 
   0   4  12        0.23       -0.36      0.57 o 
   1   4  12       14.80       15.47      1.22 o 
   2   4  12        2.63        4.07      0.97 o 
   3   4  12       63.91       56.48      3.35 o 
   4   4  12        2.77       -0.05      0.84 o 
   5   4  12       91.04       87.62      2.92 o 
   6   4  12       34.20       34.58      2.07 o 
   7   4  12       38.84       35.50      2.47 o 
   8   4  12       40.75       37.91      2.53 o 
   9   4  12       24.39       27.48      2.38 o 
  -9   5  12       19.10       22.07      3.88 o 
  -8   5  12       37.28       38.98      2.30 o 
  -7   5  12       18.29       22.88      1.90 o 
  -6   5  12       17.93       15.25      1.60 o 
  -5   5  12       25.41       25.96      1.80 o 
  -4   5  12       50.44       47.38      2.40 o 
  -3   5  12      191.21      193.39      4.09 o 
  -2   5  12      365.77      366.43      5.54 o 
  -1   5  12        2.69        2.96      0.84 o 
   0   5  12        4.26        3.92      0.83 o 
   1   5  12       39.68       38.33      1.68 o 
   2   5  12        1.91        4.71      0.96 o 
   3   5  12        4.10        1.82      0.98 o 
   4   5  12        4.72        6.53      1.25 o 
   5   5  12        7.06       10.04      1.47 o 
   6   5  12        6.23        4.55      1.27 o 
   7   5  12        0.30        0.11      1.28 o 
   8   5  12       14.92       18.44      2.26 o 
  -8   6  12       20.87       23.16      2.03 o 
  -7   6  12        5.75        6.84      1.34 o 
  -6   6  12       77.41       82.70      3.43 o 
  -5   6  12        7.11        7.97      1.46 o 
  -4   6  12       14.92       16.42      1.76 o 
  -3   6  12      401.90      402.88      6.72 o 
  -2   6  12        0.13        0.53      0.82 o 
  -1   6  12        5.02        4.12      1.05 o 
   0   6  12      119.97      121.51      2.90 o 
   1   6  12        9.14        7.94      1.08 o 
   2   6  12       55.81       51.19      2.03 o 
   3   6  12        0.23        0.21      0.81 o 
   4   6  12       37.29       31.31      2.00 o 
   5   6  12        4.35        9.78      1.47 o 
   6   6  12       21.87       28.69      2.44 o 
   7   6  12        2.41        2.55      1.73 o 
   8   6  12       62.88       63.92      4.54 o 
  -7   7  12        0.92        2.77      1.17 o 
  -6   7  12        0.01        0.04      1.06 o 
  -5   7  12        0.49       -1.06      1.12 o 
  -4   7  12       43.75       44.77      2.12 o 
  -3   7  12       56.11       49.54      2.19 o 
  -2   7  12        1.46        0.86      0.99 o 
  -1   7  12        0.47       -0.05      0.89 o 
   0   7  12       21.02       28.19      1.76 o 
   1   7  12      144.30      156.06      3.49 o 
   2   7  12      196.67      200.66      4.06 o 
   3   7  12      192.53      187.94      4.95 o 
   4   7  12       20.09       19.94      2.11 o 
   5   7  12       74.47       63.57      4.38 o 
   6   7  12       65.04       65.57      3.44 o 
   7   7  12       28.52       36.29      2.99 o 
  -7   8  12       18.07       16.21      4.43 o 
  -6   8  12        3.89        9.11      1.52 o 
  -5   8  12        4.84        2.95      1.18 o 
  -4   8  12       10.49        8.21      1.40 o 
  -3   8  12        9.61       11.21      1.58 o 
  -2   8  12      126.02      109.98      3.67 o 
  -1   8  12        7.15        6.27      1.32 o 
   0   8  12       18.38       15.41      2.11 o 
   1   8  12        7.42        9.81      1.35 o 
   2   8  12        4.33        5.41      1.09 o 
   3   8  12       45.96       51.64      2.40 o 
   4   8  12       11.74       15.20      1.69 o 
   5   8  12        5.49        3.96      1.52 o 
   6   8  12        1.21       -0.15      1.53 o 
  -6   9  12        9.62        9.46      3.10 o 
  -5   9  12        1.06        3.31      1.28 o 
  -4   9  12       25.28       29.90      2.68 o 
  -3   9  12       20.77       24.07      1.98 o 
  -2   9  12        5.69        6.67      1.41 o 
  -1   9  12        2.95        3.99      1.32 o 
   0   9  12        4.07        6.72      1.38 o 
   1   9  12        1.12        0.46      0.93 o 
   2   9  12        9.19       12.63      1.72 o 
   3   9  12        7.68        9.37      1.44 o 
   4   9  12        3.61        4.03      1.33 o 
   5   9  12        0.72        2.32      1.21 o 
  -4  10  12        0.30        4.14      1.35 o 
  -3  10  12       41.04       47.76      2.54 o 
  -2  10  12       13.68       21.85      1.96 o 
  -1  10  12        0.44        1.14      1.20 o 
   0  10  12        0.17        1.65      1.20 o 
   1  10  12        1.91        3.17      1.21 o 
   2  10  12        9.79       10.16      1.60 o 
   3  10  12        0.41        2.01      1.05 o 
   4  10  12        1.42        1.37      1.35 o 
   0  11  12       24.32       32.03      3.10 o 
  -9   1  13        0.52        1.74      0.97 o 
  -8   1  13        0.07        0.71      0.93 o 
  -7   1  13        3.11        3.44      1.01 o 
  -6   1  13        2.63        3.03      1.23 o 
  -5   1  13       31.21       33.61      1.69 o 
  -4   1  13        0.44        0.34      0.74 o 
  -3   1  13       45.03       40.60      1.72 o 
  -2   1  13      155.61      146.35      3.01 o 
  -1   1  13       55.47       49.68      1.79 o 
   0   1  13      150.17      140.00      3.12 o 
   1   1  13       14.06       13.46      1.15 o 
   2   1  13       10.07       13.12      1.16 o 
   3   1  13        0.51        0.56      0.77 o 
   4   1  13     1071.02     1053.59     12.90 o 
   5   1  13       26.08       26.48      2.25 o 
   6   1  13       25.26       29.37      1.93 o 
   7   1  13      182.67      182.93      5.17 o 
   8   1  13        7.33        7.54      1.59 o 
   9   1  13       22.49       27.88      4.20 o 
  -9   2  13        1.87        3.03      0.99 o 
  -8   2  13        1.63        3.46      1.28 o 
  -7   2  13        7.50        7.72      1.36 o 
  -6   2  13       10.62        9.25      1.22 o 
  -5   2  13       58.17       55.55      2.10 o 
  -4   2  13      266.01      254.66      5.39 o 
  -3   2  13        0.37        0.44      0.91 o 
  -2   2  13       33.14       29.34      1.56 o 
  -1   2  13      242.50      224.28      3.53 o 
   0   2  13       22.50       22.33      1.38 o 
   1   2  13      239.45      217.21      6.49 o 
   2   2  13        6.29        7.83      0.95 o 
   3   2  13        6.58        9.55      1.27 o 
   4   2  13      179.00      176.48      4.10 o 
   5   2  13      128.72      120.10      3.58 o 
   6   2  13       59.89       51.58      2.53 o 
   7   2  13       28.10       28.24      1.97 o 
   8   2  13       13.91       12.86      2.33 o 
   9   2  13       19.30       21.21      2.35 o 
  -9   3  13        5.65        6.18      1.28 o 
  -8   3  13        2.75        4.36      1.21 o 
  -7   3  13        6.97        8.63      1.43 o 
  -6   3  13      309.96      296.02      7.19 o 
  -5   3  13        1.81        1.55      0.93 o 
  -4   3  13      439.80      424.10      7.00 o 
  -3   3  13       22.35       23.68      1.64 o 
  -2   3  13       65.92       56.26      1.99 o 
  -1   3  13      184.22      174.33      4.57 o 
   0   3  13        2.95        1.68      0.80 o 
   1   3  13        0.24        0.33      0.76 o 
   2   3  13       42.34       31.08      1.73 o 
   3   3  13        1.67        2.33      1.01 o 
   4   3  13       28.23       19.95      1.66 o 
   5   3  13      260.42      246.97      5.15 o 
   6   3  13       19.01       19.33      1.74 o 
   7   3  13       25.02       25.20      1.94 o 
   8   3  13        1.59        3.15      1.27 o 
   9   3  13        2.84        4.95      1.79 o 
  -9   4  13       14.55       15.31      4.37 o 
  -8   4  13      117.60      131.94      3.94 o 
  -7   4  13       13.70       11.55      1.47 o 
  -6   4  13       20.02       20.80      1.80 o 
  -5   4  13       58.91       60.62      2.82 o 
  -4   4  13      171.94      165.42      4.47 o 
  -3   4  13       34.60       32.64      1.89 o 
  -2   4  13      119.91      115.88      2.85 o 
  -1   4  13       24.83       21.20      1.42 o 
   0   4  13       98.10       92.38      2.24 o 
   1   4  13        8.15        8.15      1.18 o 
   2   4  13       23.43       19.56      1.56 o 
   3   4  13       24.93       24.58      2.49 o 
   4   4  13       99.79       94.94      3.05 o 
   5   4  13        1.74        2.71      1.09 o 
   6   4  13       27.39       32.17      2.11 o 
   7   4  13       18.53       19.78      4.25 o 
   8   4  13       64.09       65.57      3.37 o 
  -8   5  13       12.10       12.71      1.69 o 
  -7   5  13        9.79        9.41      1.45 o 
  -6   5  13        3.93        4.00      1.28 o 
  -5   5  13        6.19        7.08      1.57 o 
  -4   5  13        1.35        2.42      1.15 o 
  -3   5  13       25.38       23.34      1.61 o 
  -2   5  13       98.90       92.93      3.77 o 
  -1   5  13       43.57       40.80      1.84 o 
   0   5  13      137.70      127.03      2.95 o 
   1   5  13       16.65       15.81      1.31 o 
   2   5  13       13.30       12.98      1.46 o 
   3   5  13       39.61       25.04      1.80 o 
   4   5  13       15.39       12.17      1.54 o 
   5   5  13        3.87        3.37      1.13 o 
   6   5  13      179.41      203.60      4.91 o 
   7   5  13        9.27       12.06      2.22 o 
   8   5  13       50.89       55.56      3.24 o 
  -8   6  13       18.57       19.66      4.79 o 
  -7   6  13        8.99        8.22      1.56 o 
  -6   6  13        1.32        0.33      1.73 o 
  -5   6  13        0.17        1.46      1.14 o 
  -4   6  13       68.15       65.79      3.06 o 
  -3   6  13       52.42       48.70      2.20 o 
  -2   6  13        0.64        1.43      0.89 o 
  -1   6  13       12.58       14.45      1.41 o 
   0   6  13        6.66        5.47      1.12 o 
   1   6  13       61.67       61.62      2.18 o 
   2   6  13       96.27       96.19      2.73 o 
   3   6  13       21.83       17.37      1.68 o 
   4   6  13       14.57       15.12      1.67 o 
   5   6  13        8.33        6.00      1.34 o 
   6   6  13        0.27        0.07      1.40 o 
   7   6  13        2.63        1.25      1.61 o 
  -7   7  13       27.95       33.31      2.42 o 
  -6   7  13        0.20        3.43      1.15 o 
  -5   7  13        5.33        7.41      1.52 o 
  -4   7  13       36.48       30.56      2.13 o 
  -3   7  13       10.44        9.81      1.53 o 
  -2   7  13       77.71       69.40      4.47 o 
  -1   7  13        0.40       -0.87      0.87 o 
   0   7  13        4.21        2.99      1.11 o 
   1   7  13       19.38       26.30      1.60 o 
   2   7  13        0.79        0.86      0.99 o 
   3   7  13      152.39      139.54      3.91 o 
   4   7  13        2.01        1.66      1.40 o 
   5   7  13       18.00       21.21      2.30 o 
   6   7  13        9.30       10.80      2.01 o 
   7   7  13       49.49       44.62      6.44 o 
  -6   8  13        0.12        2.71      1.23 o 
  -5   8  13        1.88        4.30      1.13 o 
  -4   8  13        3.88        5.80      1.55 o 
  -3   8  13      150.81      145.24      5.96 o 
  -2   8  13       14.98       19.35      1.91 o 
  -1   8  13        1.27        1.08      1.05 o 
   0   8  13        8.29        5.91      1.41 o 
   1   8  13       51.99       53.90      2.44 o 
   2   8  13        0.02        0.91      0.97 o 
   3   8  13      101.19      102.07      3.38 o 
   4   8  13        6.89        8.46      1.71 o 
   5   8  13        2.05        1.49      1.69 o 
   6   8  13        1.85        3.14      1.70 o 
  -5   9  13       11.94       20.71      6.82 o 
  -4   9  13        2.78        5.67      2.04 o 
  -3   9  13      185.39      190.81      5.17 o 
  -2   9  13       18.66       22.59      1.93 o 
  -1   9  13       44.28       46.27      2.53 o 
   0   9  13        7.43        7.29      1.36 o 
   1   9  13       22.88       25.11      3.05 o 
   2   9  13        3.45        3.50      1.37 o 
   3   9  13        4.03        6.22      1.43 o 
   4   9  13        5.67        7.64      1.68 o 
  -3  10  13        4.17        8.46      2.73 o 
  -2  10  13        9.27       12.89      1.61 o 
  -1  10  13        0.03        2.31      1.26 o 
   0  10  13       63.38       71.70      3.57 o 
   1  10  13       16.72       22.96      3.13 o 
   2  10  13        8.55       11.60      1.73 o 
  -9   0  14       12.19       15.30      2.46 o 
  -8   0  14        0.03        0.82      1.16 o 
  -7   0  14        5.93        8.13      1.72 o 
  -6   0  14       11.48       10.56      1.84 o 
  -5   0  14       32.88       33.23      2.51 o 
  -4   0  14       59.99       65.52      3.71 o 
  -3   0  14       80.22       88.07      4.61 o 
  -2   0  14       33.78       29.89      3.08 o 
  -1   0  14       10.88       10.52      1.52 o 
   0   0  14       39.46       39.91      2.45 o 
   1   0  14       73.51       68.69      3.02 o 
   2   0  14       57.88       51.96      5.88 o 
   3   0  14       35.77       33.33      2.32 o 
   4   0  14       73.41       62.92      4.41 o 
   5   0  14       36.45       35.86      3.41 o 
   6   0  14        3.88        2.04      1.69 o 
   7   0  14       28.51       32.85      3.34 o 
   8   0  14        4.60        4.80      3.65 o 
  -9   1  14        7.47       11.37      1.95 o 
  -8   1  14        3.19        3.46      1.04 o 
  -7   1  14        2.03        2.31      0.98 o 
  -6   1  14        0.01        0.41      0.86 o 
  -5   1  14       27.04       28.57      1.67 o 
  -4   1  14       10.93       11.01      1.46 o 
  -3   1  14       46.28       49.93      2.24 o 
  -2   1  14       65.18       58.05      2.68 o 
  -1   1  14      219.02      206.72      4.32 o 
   0   1  14        0.33        0.86      0.75 o 
   1   1  14        0.02       -0.03      0.71 o 
   2   1  14        2.57        1.69      0.75 o 
   3   1  14       37.10       35.35      1.98 o 
   4   1  14        7.36        9.16      1.28 o 
   5   1  14       53.71       60.13      2.48 o 
   6   1  14       66.65       66.00      2.68 o 
   7   1  14      170.03      160.64      5.31 o 
   8   1  14       17.49       15.12      1.98 o 
  -9   2  14        2.24        3.31      3.17 o 
  -8   2  14        8.95        7.45      1.31 o 
  -7   2  14        6.79        5.66      1.21 o 
  -6   2  14       12.05       13.14      1.53 o 
  -5   2  14      125.22      124.76      3.12 o 
  -4   2  14      142.87      136.49      5.70 o 
  -3   2  14      239.93      245.15      4.96 o 
  -2   2  14      128.45      110.86      4.08 o 
  -1   2  14      305.12      289.95      8.33 o 
   0   2  14       65.08       56.27      2.08 o 
   1   2  14        3.71        4.90      0.92 o 
   2   2  14       32.47       38.59      1.71 o 
   3   2  14        0.01       -0.36      0.82 o 
   4   2  14        1.70        1.73      0.98 o 
   5   2  14       25.42       21.71      1.77 o 
   6   2  14        5.61        4.74      1.28 o 
   7   2  14        0.73        0.69      1.06 o 
   8   2  14        0.24       -0.48      1.32 o 
  -8   3  14        2.22        3.67      1.42 o 
  -7   3  14       15.42       14.67      1.65 o 
  -6   3  14        0.63       -0.28      1.00 o 
  -5   3  14        0.55        0.93      1.13 o 
  -4   3  14      154.12      156.79      3.93 o 
  -3   3  14      105.73      108.73      3.26 o 
  -2   3  14       20.71       22.49      1.72 o 
  -1   3  14      279.09      292.63      6.84 o 
   0   3  14      401.75      366.85      7.15 o 
   1   3  14       65.99       68.66      2.18 o 
   2   3  14      242.68      211.41      4.78 o 
   3   3  14        7.93        9.98      1.35 o 
   4   3  14       38.66       34.18      1.97 o 
   5   3  14        0.14       -0.19      0.93 o 
   6   3  14        4.50        5.05      1.24 o 
   7   3  14        6.71       10.15      1.48 o 
   8   3  14       22.95       28.48      2.79 o 
  -8   4  14        2.91        0.84      1.07 o 
  -7   4  14        0.56        2.20      1.16 o 
  -6   4  14       16.39       20.25      2.03 o 
  -5   4  14       19.85       19.25      1.92 o 
  -4   4  14       60.12       62.42      2.80 o 
  -3   4  14        8.39        9.14      1.88 o 
  -2   4  14       34.49       32.76      1.96 o 
  -1   4  14      214.52      205.99      3.94 o 
   0   4  14       40.09       39.30      2.02 o 
   1   4  14      105.03       93.60      3.32 o 
   2   4  14       16.11       11.94      1.46 o 
   3   4  14       88.35       80.55      3.57 o 
   4   4  14       46.04       39.40      2.17 o 
   5   4  14       10.09       11.67      1.55 o 
   6   4  14       45.72       55.07      2.59 o 
   7   4  14        4.32        4.44      1.60 o 
   8   4  14       11.29       15.25      2.02 o 
  -7   5  14        8.38        9.26      1.61 o 
  -6   5  14        6.53        8.88      2.17 o 
  -5   5  14        1.17        0.86      1.16 o 
  -4   5  14        0.01       -0.93      0.93 o 
  -3   5  14        4.98        4.97      1.23 o 
  -2   5  14       54.73       55.47      2.13 o 
  -1   5  14       23.09       25.18      1.89 o 
   0   5  14        2.87        5.02      1.21 o 
   1   5  14       33.37       31.01      1.91 o 
   2   5  14        4.64        2.06      1.07 o 
   3   5  14       13.28       13.79      1.58 o 
   4   5  14        0.40       -0.06      1.00 o 
   5   5  14        2.08        2.99      1.15 o 
   6   5  14        0.45        3.37      1.31 o 
   7   5  14        2.18        1.62      1.62 o 
  -7   6  14        6.98       13.10      1.82 o 
  -6   6  14        9.97       12.64      1.87 o 
  -5   6  14        0.00        0.74      1.08 o 
  -4   6  14        0.78        0.51      1.43 o 
  -3   6  14        2.99        3.22      1.31 o 
  -2   6  14       66.42       62.69      2.74 o 
  -1   6  14       30.43       25.82      2.32 o 
   0   6  14       29.46       30.32      2.94 o 
   1   6  14       43.78       34.08      2.00 o 
   2   6  14        1.66        2.83      1.15 o 
   3   6  14        4.13        1.27      1.06 o 
   4   6  14        1.65        1.80      1.23 o 
   5   6  14        3.83        4.16      1.31 o 
   6   6  14       27.09       29.01      3.04 o 
   7   6  14        7.01        6.41      2.68 o 
  -6   7  14        0.43        0.49      1.00 o 
  -5   7  14        1.59        2.80      1.18 o 
  -4   7  14        9.59       11.59      1.63 o 
  -3   7  14       30.83       28.72      2.01 o 
  -2   7  14       37.96       39.92      2.35 o 
  -1   7  14       35.34       32.30      2.15 o 
   0   7  14       47.99       51.34      2.56 o 
   1   7  14       23.40       19.54      1.93 o 
   2   7  14       37.21       44.22      2.70 o 
   3   7  14        1.06        1.99      1.22 o 
   4   7  14       23.50       22.33      2.49 o 
   5   7  14        4.13        0.70      1.28 o 
   6   7  14        2.54        5.03      1.72 o 
  -5   8  14        0.00        3.46      1.30 o 
  -4   8  14       46.04       59.29      3.25 o 
  -3   8  14       89.62       79.38      3.26 o 
  -2   8  14        0.12        1.41      1.05 o 
  -1   8  14      144.14      155.36      5.76 o 
   0   8  14       68.27       73.47      3.63 o 
   1   8  14       18.65       21.00      1.98 o 
   2   8  14      219.56      236.94      5.88 o 
   3   8  14        4.82        6.39      1.49 o 
   4   8  14       35.63       36.52      2.68 o 
   5   8  14       62.73       65.95      3.46 o 
  -3   9  14        5.59        6.48      1.28 o 
  -2   9  14       81.40       80.59      3.29 o 
  -1   9  14        6.12        8.43      1.42 o 
   0   9  14       39.05       45.35      2.46 o 
   1   9  14        0.00        2.58      1.13 o 
   2   9  14        9.63       11.76      1.70 o 
   3   9  14        1.19        3.84      1.49 o 
  -8   1  15       17.77       18.02      1.78 o 
  -7   1  15        9.58        9.20      2.08 o 
  -6   1  15       13.75       15.60      1.48 o 
  -5   1  15        8.23        5.45      1.22 o 
  -4   1  15        6.12        6.72      1.65 o 
  -3   1  15        5.71        5.64      1.49 o 
  -2   1  15       28.49       29.99      2.40 o 
  -1   1  15        0.00       -1.12      1.12 o 
   0   1  15        3.60        0.52      0.79 o 
   1   1  15        0.74        0.81      0.78 o 
   2   1  15        0.00       -0.74      0.76 o 
   3   1  15        1.63        0.98      0.83 o 
   4   1  15       87.20       80.77      2.81 o 
   5   1  15        8.47        9.14      1.41 o 
   6   1  15       64.53       59.34      2.89 o 
   7   1  15        7.06        9.78      1.82 o 
   8   1  15       21.31       24.86      2.54 o 
  -8   2  15       14.12       15.13      1.67 o 
  -7   2  15       12.28       13.93      1.60 o 
  -6   2  15        3.73        5.51      1.37 o 
  -5   2  15       12.09       10.49      1.82 o 
  -4   2  15        2.95        3.22      1.27 o 
  -3   2  15        9.80        9.65      1.71 o 
  -2   2  15       92.12       81.06      3.23 o 
  -1   2  15       52.25       52.27      2.28 o 
   0   2  15       56.66       58.01      2.05 o 
   1   2  15       10.82       11.60      1.21 o 
   2   2  15      194.28      195.24      3.90 o 
   3   2  15        6.52        5.16      1.20 o 
   4   2  15       85.94       74.10      2.76 o 
   5   2  15       80.00       94.75      3.34 o 
   6   2  15        0.25        0.38      0.91 o 
   7   2  15        3.92        4.67      1.22 o 
   8   2  15        1.78        2.64      2.03 o 
  -8   3  15        0.11       -1.33      1.33 o 
  -7   3  15        1.34        1.18      1.04 o 
  -6   3  15       17.73       20.65      2.26 o 
  -5   3  15       24.59       21.72      2.03 o 
  -4   3  15        8.47        9.68      1.45 o 
  -3   3  15       19.66       17.17      1.66 o 
  -2   3  15        1.18        0.34      1.30 o 
  -1   3  15        8.88        9.15      1.36 o 
   0   3  15        8.87        8.30      1.91 o 
   1   3  15        6.73        7.16      1.26 o 
   2   3  15       79.65       65.88      2.75 o 
   3   3  15        4.06        2.83      1.02 o 
   4   3  15       25.35       24.76      1.93 o 
   5   3  15      126.90      118.77      3.63 o 
   6   3  15        0.17        1.35      1.27 o 
   7   3  15        2.94        3.19      1.26 o 
  -7   4  15        0.10        1.80      1.36 o 
  -6   4  15        0.75       -0.27      1.33 o 
  -5   4  15        7.04        7.56      1.57 o 
  -4   4  15        3.87        3.93      1.35 o 
  -3   4  15       10.86       14.16      2.18 o 
  -2   4  15        1.69        1.19      1.18 o 
  -1   4  15        9.74        9.44      1.42 o 
   0   4  15       70.52       69.63      3.60 o 
   1   4  15        1.05        3.09      1.26 o 
   2   4  15      131.22      128.68      3.57 o 
   3   4  15      164.57      150.36      3.96 o 
   4   4  15        0.34        1.21      1.05 o 
   5   4  15       26.36       29.57      2.04 o 
   6   4  15       22.57       24.57      1.96 o 
   7   4  15        1.85        3.93      1.47 o 
  -7   5  15        0.01        2.28      1.56 o 
  -6   5  15       13.95       14.42      1.89 o 
  -5   5  15        0.00        1.43      1.20 o 
  -4   5  15       40.36       42.51      3.99 o 
  -3   5  15        2.67        2.96      1.17 o 
  -2   5  15      135.99      127.88      4.21 o 
  -1   5  15       22.99       18.22      1.83 o 
   0   5  15        2.90        2.79      1.27 o 
   1   5  15       55.20       47.43      2.60 o 
   2   5  15       10.84       10.37      1.50 o 
   3   5  15       16.46       15.20      1.71 o 
   4   5  15        0.06        0.11      1.05 o 
   5   5  15       12.75       11.49      1.69 o 
   6   5  15        9.17        9.72      1.63 o 
  -6   6  15        0.92        2.50      1.17 o 
  -5   6  15        2.69        2.60      1.09 o 
  -4   6  15        1.90        3.76      1.23 o 
  -3   6  15        7.74        8.11      1.43 o 
  -2   6  15        0.17        0.60      1.00 o 
  -1   6  15       31.50       33.09      2.14 o 
   0   6  15        9.39       14.97      1.80 o 
   1   6  15        4.70        1.75      1.26 o 
   2   6  15        0.59        1.72      1.16 o 
   3   6  15       31.70       31.05      2.15 o 
   4   6  15        0.59        1.34      1.17 o 
   5   6  15        9.55        8.70      1.57 o 
   6   6  15        8.95       11.38      2.15 o 
  -5   7  15       40.39       46.09      2.66 o 
  -4   7  15       24.96       28.44      2.43 o 
  -3   7  15        0.42        1.94      1.31 o 
  -2   7  15        0.54        0.99      1.29 o 
  -1   7  15       13.80       18.51      1.88 o 
   0   7  15        2.23        4.90      1.51 o 
   1   7  15       10.17       15.30      1.93 o 
   2   7  15        0.93        1.06      1.06 o 
   3   7  15        0.00        0.86      1.08 o 
   4   7  15        0.05       -0.42      1.39 o 
   5   7  15       41.26       39.37      2.77 o 
  -4   8  15        0.08        1.29      1.74 o 
  -3   8  15        2.19        4.24      2.54 o 
  -2   8  15       39.56       42.84      3.30 o 
  -1   8  15        0.26        2.71      1.12 o 
   0   8  15        3.38        3.68      1.49 o 
   1   8  15        0.14        3.23      1.23 o 
   2   8  15       26.15       37.75      4.56 o 
   3   8  15        2.48        1.02      1.33 o 
   4   8  15       14.52       22.46      5.33 o 
  -2   9  15       15.69       23.98      3.98 o 
  -1   9  15        4.30        5.74      1.44 o 
   0   9  15        3.69        2.62      1.30 o 
   1   9  15        5.09       15.26      4.84 o 
  -7   0  16        7.07        8.66      1.97 o 
  -6   0  16       24.10       34.55      4.68 o 
  -5   0  16       91.35       92.66      8.57 o 
  -4   0  16       21.80       23.86      3.25 o 
  -3   0  16       75.49       86.10      5.04 o 
  -2   0  16       14.53       13.21      3.99 o 
  -1   0  16        2.03        4.58      2.14 o 
   0   0  16        0.51        0.50      1.17 o 
   1   0  16        0.00       -0.55      1.17 o 
   2   0  16       34.36       32.67      2.46 o 
   3   0  16        5.79        4.55      1.44 o 
   4   0  16        0.05        2.99      2.41 o 
   5   0  16      180.09      176.15      8.59 o 
   6   0  16       91.79       80.64      5.18 o 
   7   0  16      140.04      163.65      7.26 o 
  -7   1  16        0.96        0.95      1.16 o 
  -6   1  16       64.24       61.35      3.40 o 
  -5   1  16       16.63       17.69      2.22 o 
  -4   1  16        6.37        4.37      1.58 o 
  -3   1  16      122.30      120.52      4.18 o 
  -2   1  16       84.50       73.81      3.27 o 
  -1   1  16        2.57        3.59      1.52 o 
   0   1  16        1.13        1.00      0.93 o 
   1   1  16       75.76       73.66      2.41 o 
   2   1  16       11.54       13.73      1.35 o 
   3   1  16       11.53       12.73      1.48 o 
   4   1  16      118.73      111.33      3.39 o 
   5   1  16        2.56        4.74      1.19 o 
   6   1  16        1.22        4.03      1.33 o 
   7   1  16        1.55        4.16      1.58 o 
  -7   2  16        0.12       -0.11      1.06 o 
  -6   2  16        0.30        0.23      1.21 o 
  -5   2  16        5.13        3.74      1.48 o 
  -4   2  16        4.73        5.42      1.66 o 
  -3   2  16       29.30       31.89      2.61 o 
  -2   2  16      130.44      118.69      4.05 o 
  -1   2  16       16.59       11.65      1.86 o 
   0   2  16       21.39       19.17      1.69 o 
   1   2  16      167.75      152.65      3.47 o 
   2   2  16       17.75       18.39      1.69 o 
   3   2  16       72.87       69.00      2.71 o 
   4   2  16       32.35       32.63      2.12 o 
   5   2  16       59.81       64.31      2.72 o 
   6   2  16       16.58       17.84      1.80 o 
   7   2  16        3.29        3.75      1.73 o 
  -7   3  16        0.01        2.02      1.27 o 
  -6   3  16        0.82        1.70      1.16 o 
  -5   3  16        9.57       12.14      2.04 o 
  -4   3  16       39.98       39.03      2.60 o 
  -3   3  16      146.47      151.81      4.88 o 
  -2   3  16       27.56       29.17      2.35 o 
  -1   3  16        4.61        3.74      1.37 o 
   0   3  16       46.51       48.31      2.29 o 
   1   3  16       13.86       13.62      1.46 o 
   2   3  16       88.47       81.75      2.90 o 
   3   3  16       44.97       47.89      2.33 o 
   4   3  16       22.21       19.49      1.91 o 
   5   3  16      104.72       92.61      3.27 o 
   6   3  16        1.68        3.75      1.17 o 
   7   3  16        6.02        9.13      5.87 o 
  -6   4  16        8.36        8.17      1.70 o 
  -5   4  16        4.54        6.48      1.49 o 
  -4   4  16       95.72      107.91      6.26 o 
  -3   4  16        7.11        8.53      1.86 o 
  -2   4  16       58.03       61.90      3.03 o 
  -1   4  16       13.98       13.09      1.54 o 
   0   4  16        0.03       -0.28      1.08 o 
   1   4  16        0.02       -0.45      1.11 o 
   2   4  16        0.00       -0.05      1.14 o 
   3   4  16       25.82       29.78      2.05 o 
   4   4  16       36.34       34.23      2.15 o 
   5   4  16       19.09       22.71      2.18 o 
   6   4  16        9.08        9.48      1.68 o 
  -6   5  16       15.49       23.91      2.17 o 
  -5   5  16       22.49       23.82      2.27 o 
  -4   5  16        0.95        1.91      1.70 o 
  -3   5  16        0.17        2.36      1.44 o 
  -2   5  16       11.77       11.74      2.56 o 
  -1   5  16       78.32       76.12      3.83 o 
   0   5  16        4.53        2.68      1.36 o 
   1   5  16       26.98       29.33      2.25 o 
   2   5  16        2.02        3.44      1.47 o 
   3   5  16        1.31       -0.02      1.06 o 
   4   5  16       52.54       61.22      2.80 o 
   5   5  16        5.28        7.17      1.48 o 
   6   5  16       16.17       13.66      2.70 o 
  -5   6  16       50.79       55.39      2.88 o 
  -4   6  16        0.04        1.89      1.15 o 
  -3   6  16        0.00       -0.02      1.08 o 
  -2   6  16        2.08        1.70      2.84 o 
  -1   6  16       28.50       26.38      2.39 o 
   0   6  16        3.80        4.48      1.33 o 
   1   6  16       28.62       29.83      2.64 o 
   2   6  16        1.16        1.99      1.13 o 
   3   6  16       17.61       16.08      1.80 o 
   4   6  16       40.12       41.50      2.47 o 
   5   6  16        3.29        3.54      1.30 o 
  -4   7  16        4.99       10.07      2.74 o 
  -3   7  16        0.53        4.66      1.42 o 
  -2   7  16       14.65       22.81      4.42 o 
  -1   7  16        0.34        4.17      1.38 o 
   0   7  16        0.57        3.48      1.39 o 
   1   7  16        8.08       12.23      1.76 o 
   2   7  16        2.39        2.71      1.35 o 
   3   7  16        9.80        8.90      1.56 o 
   4   7  16        0.31        2.35      3.79 o 
  -2   8  16       34.59       50.16      3.84 o 
  -1   8  16       32.48       33.42      2.58 o 
   0   8  16       17.11       15.74      2.07 o 
   1   8  16       82.59       86.18      4.05 o 
   2   8  16       20.01       38.35      4.90 o 
  -6   1  17       10.32       14.71      2.16 o 
  -5   1  17        9.05        8.60      1.89 o 
  -4   1  17      137.70      146.62      4.84 o 
  -3   1  17       28.44       28.63      2.59 o 
  -2   1  17       61.22       71.19      3.36 o 
  -1   1  17        4.19        3.76      1.55 o 
   0   1  17        0.30        0.94      1.31 o 
   1   1  17       53.25       51.05      2.13 o 
   2   1  17       52.14       50.68      2.18 o 
   3   1  17       12.96       10.93      1.42 o 
   4   1  17        2.73        1.76      1.11 o 
   5   1  17       32.19       36.80      2.40 o 
   6   1  17        6.47        7.51      1.52 o 
  -6   2  17        2.06        1.04      1.50 o 
  -5   2  17       62.70       66.57      3.39 o 
  -4   2  17        9.34        9.62      1.95 o 
  -3   2  17       92.54       86.70      3.65 o 
  -2   2  17       63.46       66.06      3.28 o 
  -1   2  17       55.31       55.24      2.96 o 
   0   2  17       49.29       47.05      2.31 o 
   1   2  17       35.08       30.61      2.01 o 
   2   2  17        3.51        3.61      1.18 o 
   3   2  17       41.70       41.47      2.23 o 
   4   2  17       72.75       64.05      4.03 o 
   5   2  17       66.76       58.81      2.68 o 
   6   2  17      136.25      149.81      4.88 o 
  -6   3  17        0.72        2.93      1.54 o 
  -5   3  17        6.84        9.33      2.01 o 
  -4   3  17        4.53        1.79      1.60 o 
  -3   3  17        0.40        0.40      1.42 o 
  -2   3  17        5.29        7.05      1.64 o 
  -1   3  17        1.69        3.59      1.40 o 
   0   3  17        9.71       10.39      1.61 o 
   1   3  17       27.76       30.13      2.38 o 
   2   3  17        8.51        9.86      1.45 o 
   3   3  17       55.46       54.58      2.55 o 
   4   3  17       73.62       69.67      3.58 o 
   5   3  17       34.80       38.67      2.38 o 
   6   3  17       59.21       73.06      7.69 o 
  -5   4  17        5.69       11.20      2.03 o 
  -4   4  17        4.13        3.14      1.61 o 
  -3   4  17        1.54        3.61      1.70 o 
  -2   4  17        3.32        4.72      1.61 o 
  -1   4  17        4.31        6.08      2.05 o 
   0   4  17        4.51        4.90      1.43 o 
   1   4  17       19.87       18.15      2.03 o 
   2   4  17        0.70        1.18      2.26 o 
   3   4  17       41.11       40.91      2.35 o 
   4   4  17       97.55      105.08      3.55 o 
   5   4  17       71.69       79.67      4.34 o 
  -5   5  17       10.10       13.61      2.31 o 
  -4   5  17       11.34       12.92      2.33 o 
  -3   5  17        1.87        5.46      1.67 o 
  -2   5  17        6.87        7.86      2.85 o 
  -1   5  17        1.90        1.44      1.66 o 
   0   5  17        4.74        4.71      1.46 o 
   1   5  17        0.59        1.07      1.24 o 
   2   5  17        0.13        1.25      1.42 o 
   3   5  17        7.60        7.66      1.41 o 
   4   5  17       90.87      105.52      5.66 o 
  -4   6  17        2.83        3.49      1.60 o 
  -3   6  17        3.55        5.88      1.80 o 
  -2   6  17        9.35        9.35      2.23 o 
  -1   6  17        0.00        0.73      1.58 o 
   0   6  17        1.57        3.75      1.47 o 
   1   6  17        4.49       10.50      1.71 o 
   2   6  17       19.21       17.58      2.11 o 
   3   6  17        3.92        2.56      1.25 o 
  -2   7  17       22.37       26.58      5.57 o 
  -1   7  17       15.82       18.58      2.20 o 
   0   7  17        0.26        3.92      1.39 o 
   1   7  17       11.45       11.48      2.03 o 
   2   7  17       45.79       50.45     12.76 o 
  -5   0  18        0.01        0.88      2.41 o 
  -4   0  18      537.57      613.26     16.35 o 
  -3   0  18      139.22      140.01      6.79 o 
  -2   0  18       78.50       83.23      5.28 o 
  -1   0  18        0.22        0.45      2.08 o 
   0   0  18        0.33        1.82      1.98 o 
   1   0  18        0.45        0.38      2.76 o 
   2   0  18        5.62        6.70      1.69 o 
   3   0  18       14.18       17.24      2.68 o 
   4   0  18        0.84        1.40      1.69 o 
   5   0  18      122.73      131.55     12.12 o 
  -5   1  18       26.83       33.18      2.83 o 
  -4   1  18       85.16       85.65      3.86 o 
  -3   1  18      132.89      151.73      5.01 o 
  -2   1  18       42.80       37.40      2.81 o 
  -1   1  18        7.59        7.08      1.75 o 
   0   1  18       42.93       41.69      2.75 o 
   1   1  18        1.61        1.57      1.24 o 
   2   1  18        4.56        6.44      1.33 o 
   3   1  18        0.32        1.07      1.36 o 
   4   1  18        3.09        5.27      1.27 o 
   5   1  18        7.15        6.39      1.48 o 
  -5   2  18       13.29        9.50      2.45 o 
  -4   2  18       63.71       59.94      3.34 o 
  -3   2  18        4.61        5.37      1.77 o 
  -2   2  18        0.38        0.25      1.49 o 
  -1   2  18        2.37        3.22      1.60 o 
   0   2  18       21.18       24.34      2.62 o 
   1   2  18        5.17        6.61      1.55 o 
   2   2  18       20.96       19.28      1.78 o 
   3   2  18        0.00        2.54      1.08 o 
   4   2  18       12.55       13.22      1.62 o 
   5   2  18        8.01        9.10      1.49 o 
  -5   3  18        2.84        2.87      1.52 o 
  -4   3  18        1.24        2.33      1.90 o 
  -3   3  18        1.73       -0.36      1.58 o 
  -2   3  18       48.61       48.45      3.05 o 
  -1   3  18        0.46        0.65      1.49 o 
   0   3  18       16.51       14.40      2.36 o 
   1   3  18       21.88       21.74      2.19 o 
   2   3  18        4.37        6.19      1.56 o 
   3   3  18        3.94        5.03      1.31 o 
   4   3  18       21.08       21.21      1.89 o 
  -4   4  18        5.46        5.45      1.90 o 
  -3   4  18        0.03       -1.17      1.58 o 
  -2   4  18        1.09        1.01      1.62 o 
  -1   4  18       42.48       46.96      4.13 o 
   0   4  18        6.92        9.69      2.42 o 
   1   4  18       32.59       30.91      2.40 o 
   2   4  18        0.70        0.31      1.20 o 
   3   4  18       19.13       24.19      2.32 o 
   4   4  18       17.46       20.56      2.27 o 
  -3   5  18       22.00       23.36      2.89 o 
  -2   5  18        0.06       -0.37      1.48 o 
  -1   5  18        0.21        0.48      1.68 o 
   0   5  18        6.41       12.96      1.87 o 
   1   5  18       13.73       14.16      2.01 o 
   2   5  18       21.38       32.13      2.45 o 
   3   5  18        2.26        2.74      1.25 o 
  -1   6  18        1.23        3.93      1.67 o 
   0   6  18        0.72        1.97      1.38 o 
   1   6  18        9.88       11.08      2.25 o 
  -4   1  19       77.70       95.71      4.71 o 
  -3   1  19       76.70       90.85      4.14 o 
  -2   1  19       12.07       16.54      2.34 o 
  -1   1  19        0.01       -0.08      1.43 o 
   0   1  19        0.59        0.64      1.48 o 
   1   1  19       25.84       27.30      2.54 o 
   2   1  19       15.11       17.29      2.51 o 
   3   1  19       17.45       24.04      1.94 o 
   4   1  19        9.50       14.16      3.17 o 
  -4   2  19       37.64       32.74      4.27 o 
  -3   2  19        2.98        6.58      1.88 o 
  -2   2  19       14.49       19.22      2.45 o 
  -1   2  19        0.01        1.98      1.58 o 
   0   2  19        9.32        8.91      2.32 o 
   1   2  19        0.52        1.10      1.70 o 
   2   2  19        9.56        7.42      1.64 o 
   3   2  19        7.59        7.99      1.44 o 
  -3   3  19        1.84        2.06      1.77 o 
  -2   3  19        6.04        5.34      1.83 o 
  -1   3  19        2.84        0.09      1.87 o 
   0   3  19        0.00        1.81      1.73 o 
   1   3  19        5.33        6.76      1.55 o 
   2   3  19        0.14        0.37      1.25 o 
   3   3  19        3.63        5.95      3.04 o 
  -2   4  19       17.05       16.27      2.61 o 
  -1   4  19        2.00        1.00      1.59 o 
   0   4  19        3.29        2.85      1.77 o 
   1   4  19        7.85        8.66      2.07 o 
   2   4  19        4.82        5.94      2.32 o 
  -2   0  20        5.19        5.79      4.25 o 
  -1   0  20        0.04        1.78      2.52 o 
   0   0  20       25.16       27.94      3.70 o 
   1   0  20        0.19       -0.86      2.03 o 
  -1   1  20        0.07       -0.19      1.55 o 
   0   1  20        1.99        3.06      1.76 o 
   1   1  20        0.69        2.62      2.52 o 
   0   2  20        2.62        4.65      2.71 o 
                                                 
